# Supplementary material for: Cortical parvalbumin neurons are responsible for homeostatic sleep rebound through CaMKII activation
Source: Nat Commun. 2024 Jul 18;15:6054. doi: 10.1038/s41467-024-50168-5 (PMC11258272; doi:10.1038/s41467-024-50168-5)
Supplement: Supplementary file 4 — Source Data [file 41467_2024_50168_MOESM4_ESM.zip]

Archive with 48 entries (47 files):
- Source Data/
- __MACOSX/._Source Data
- Source Data/source_data_fig7.xlsx
- __MACOSX/Source Data/._source_data_fig7.xlsx
- Source Data/source_data_supp_fig6.xlsx
- __MACOSX/Source Data/._source_data_supp_fig6.xlsx
- Source Data/source_data_supp_fig7.xlsx
- __MACOSX/Source Data/._source_data_supp_fig7.xlsx
- Source Data/source_data_fig6.xlsx
- __MACOSX/Source Data/._source_data_fig6.xlsx
- Source Data/uncropped_image_supp_fig14b.tif
- __MACOSX/Source Data/._uncropped_image_supp_fig14b.tif
- Source Data/source_data_supp_fig11.xlsx
- __MACOSX/Source Data/._source_data_supp_fig11.xlsx
- Source Data/source_data_fig1.xlsx
- __MACOSX/Source Data/._source_data_fig1.xlsx
- Source Data/source_data_supp_fig10.xlsx
- __MACOSX/Source Data/._source_data_supp_fig10.xlsx
- Source Data/source_data_supp_fig1.xlsx
- __MACOSX/Source Data/._source_data_supp_fig1.xlsx
- Source Data/source_data_supp_fig2.xlsx
- __MACOSX/Source Data/._source_data_supp_fig2.xlsx
- Source Data/source_data_fig3.xlsx
- __MACOSX/Source Data/._source_data_fig3.xlsx
- Source Data/source_data_supp_fig13.xlsx
- __MACOSX/Source Data/._source_data_supp_fig13.xlsx
- Source Data/source_data_supp_fig12.xlsx
- __MACOSX/Source Data/._source_data_supp_fig12.xlsx
- Source Data/source_data_fig2.xlsx
- __MACOSX/Source Data/._source_data_fig2.xlsx
- Source Data/~$source_data_fig1.xlsx
- __MACOSX/Source Data/._~$source_data_fig1.xlsx
- Source Data/source_data_supp_fig3.xlsx
- __MACOSX/Source Data/._source_data_supp_fig3.xlsx
- Source Data/source_data_fig5.xlsx
- __MACOSX/Source Data/._source_data_fig5.xlsx
- Source Data/source_data_supp_fig4.xlsx
- __MACOSX/Source Data/._source_data_supp_fig4.xlsx
- Source Data/source_data_fig8.xlsx
- __MACOSX/Source Data/._source_data_fig8.xlsx
- Source Data/source_data_supp_fig5.xlsx
- __MACOSX/Source Data/._source_data_supp_fig5.xlsx
- Source Data/source_data_supp_fig14.xlsx
- __MACOSX/Source Data/._source_data_supp_fig14.xlsx
- Source Data/source_data_supp_fig9.xlsx
- __MACOSX/Source Data/._source_data_supp_fig9.xlsx
- Source Data/source_data_fig4.xlsx
- __MACOSX/Source Data/._source_data_fig4.xlsx
