# Supplementary material for: Cortical parvalbumin neurons are responsible for homeostatic sleep rebound through CaMKII activation
Source: Nat Commun. 2024 Jul 18;15:6054. doi: 10.1038/s41467-024-50168-5 (PMC11258272; doi:10.1038/s41467-024-50168-5)
Supplement: Supplementary file 4 — Source Data [file 41467_2024_50168_MOESM4_ESM.zip › Source Data/source_data_fig7.xlsx]

## Sheet: Fig. 7b
	Sleep duration
EGFP	745.933
EGFP	663.667
EGFP	720.733
EGFP	670.7
EGFP	679.967
EGFP	694.467
EGFP	664.967
EGFP	760.867
EGFP	688.6
EGFP	717.2
EGFP	704.067
WT	683.733
WT	675.767
WT	692.1
WT	681.133
WT	702.167
WT	701.867
WT	725.3
WT	719.833
WT	754.4
WT	632.933
WT	649.6
T286D	993.067
T286D	977.3
T286D	1032.4
T286D	1022.13
T286D	1066.2
T286D	965.367
T286D	1036.83
T286D	1050.93
T286D	1036.47
T286D	1019.77
T286D	1032
T286D	983.9

## Sheet: Fig. 7c
	Pws
EGFP	0.03563
EGFP	0.0311163
EGFP	0.0272922
EGFP	0.0371947
EGFP	0.0368677
EGFP	0.0344663
EGFP	0.0296288
EGFP	0.0291501
EGFP	0.0391034
EGFP	0.0337687
EGFP	0.0299938
WT	0.0276096
WT	0.0259354
WT	0.038212
WT	0.0409065
WT	0.0302202
WT	0.0319628
WT	0.0331717
WT	0.0359788
WT	0.0355385
WT	0.0260562
WT	0.0268861
T286D	0.0621978
T286D	0.0597482
T286D	0.0737043
T286D	0.0623505
T286D	0.0817746
T286D	0.0536995
T286D	0.0761742
T286D	0.0753929
T286D	0.0751454
T286D	0.061401
T286D	0.077834
T286D	0.0654982

## Sheet: Fig. 7d
	Psw
EGFP	0.0331276
EGFP	0.0363147
EGFP	0.0270466
EGFP	0.0425717
EGFP	0.0412227
EGFP	0.0369525
EGFP	0.0344664
EGFP	0.0258737
EGFP	0.0422756
EGFP	0.0340097
EGFP	0.031162
WT	0.0303162
WT	0.0293103
WT	0.0410697
WT	0.045728
WT	0.0315896
WT	0.0335284
WT	0.0326626
WT	0.0359885
WT	0.0323204
WT	0.0332572
WT	0.0327058
T286D	0.0279219
T286D	0.0282048
T286D	0.0287922
T286D	0.0253598
T286D	0.0285428
T286D	0.0264012
T286D	0.0294962
T286D	0.0278775
T286D	0.0291668
T286D	0.0251073
T286D	0.0306403
T286D	0.0304078

## Sheet: Fig. 7f
	Sleep duration
WT (Per dKO)	763.4
WT (Per dKO)	786.667
WT (Per dKO)	845.467
WT (Per dKO)	806.533
WT (Per dKO)	864.333
WT (Per dKO)	797.4
WT (Per dKO)	848.667
T286D (Per dKO)	994.889
T286D (Per dKO)	1009.31
T286D (Per dKO)	1004.4
T286D (Per dKO)	958.867
T286D (Per dKO)	977.4
T286D (Per dKO)	1049.78
WT (Cry dKO)	725.533
WT (Cry dKO)	662.156
WT (Cry dKO)	712.578
WT (Cry dKO)	683.244
WT (Cry dKO)	670.8
WT (Cry dKO)	656.644
T286D (Cry dKO)	900.222
T286D (Cry dKO)	734.444
T286D (Cry dKO)	982.844
T286D (Cry dKO)	1030.56
T286D (Cry dKO)	956.356

## Sheet: Fig. 7g
	Pws
WT (Per dKO)	0.0450221
WT (Per dKO)	0.0492698
WT (Per dKO)	0.0558571
WT (Per dKO)	0.0532343
WT (Per dKO)	0.0325615
WT (Per dKO)	0.0394063
WT (Per dKO)	0.0395568
T286D (Per dKO)	0.0590568
T286D (Per dKO)	0.05595
T286D (Per dKO)	0.0537547
T286D (Per dKO)	0.0488691
T286D (Per dKO)	0.0847423
T286D (Per dKO)	0.0601071
WT (Cry dKO)	0.0501766
WT (Cry dKO)	0.0323173
WT (Cry dKO)	0.0302762
WT (Cry dKO)	0.0296541
WT (Cry dKO)	0.0478707
WT (Cry dKO)	0.0331114
T286D (Cry dKO)	0.0313086
T286D (Cry dKO)	0.0268714
T286D (Cry dKO)	0.0553644
T286D (Cry dKO)	0.0683259
T286D (Cry dKO)	0.0594467

## Sheet: Fig. 7h
	Psw
WT (Per dKO)	0.0397842
WT (Per dKO)	0.040976
WT (Per dKO)	0.0393269
WT (Per dKO)	0.0416315
WT (Per dKO)	0.0215403
WT (Per dKO)	0.0318455
WT (Per dKO)	0.0275737
T286D (Per dKO)	0.0263782
T286D (Per dKO)	0.0238807
T286D (Per dKO)	0.023274
T286D (Per dKO)	0.0245531
T286D (Per dKO)	0.040208
T286D (Per dKO)	0.0225045
WT (Cry dKO)	0.0495841
WT (Cry dKO)	0.0378619
WT (Cry dKO)	0.0309429
WT (Cry dKO)	0.0326978
WT (Cry dKO)	0.05487
WT (Cry dKO)	0.0396711
T286D (Cry dKO)	0.0190465
T286D (Cry dKO)	0.0256647
T286D (Cry dKO)	0.0259021
T286D (Cry dKO)	0.0274178
T286D (Cry dKO)	0.0303742

## Sheet: Fig. 7i
	NREM sleep duration
WT	738.133
WT	550.133
WT	620.667
WT	629.733
WT	550.267
WT	558.267
WT	579.2
WT	630.133
T286D	564.8
T286D	795.333
T286D	802.533
T286D	767.2
T286D	873.067
T286D	820.667
T286D	744.133
T286D	737.2

## Sheet: Fig. 7j
	REM sleep duration
WT	112.4
WT	97.4667
WT	117.867
WT	129.333
WT	119.867
WT	131.2
WT	127.067
WT	125.6
T286D	104.133
T286D	109.2
T286D	137.6
T286D	126
T286D	132.667
T286D	128.533
T286D	123.467
T286D	108.533

## Sheet: Fig. 7k
	Pnn	Pnr	Pnw	Prn	Prr	Prw	Pwn	Pww
WT	0.961163	0.019328	0.0195087	0.0367734	0.873072	0.0901542	0.0413934	0.958607
WT	0.964372	0.0176927	0.017935	0.0574555	0.900137	0.0424077	0.0176678	0.982332
WT	0.956606	0.0208378	0.0225564	0.0780543	0.890271	0.0316742	0.0250903	0.97491
WT	0.940927	0.023502	0.0355706	0.0237113	0.885567	0.0907217	0.0499315	0.950068
WT	0.954204	0.030046	0.0157499	0.0645161	0.862069	0.0734149	0.0226879	0.977312
WT	0.965608	0.0238835	0.0105087	0.0650407	0.898374	0.0365854	0.0140345	0.985966
WT	0.964319	0.0260129	0.00966851	0.0776495	0.882476	0.0398741	0.0145375	0.985463
WT	0.961066	0.025603	0.0133305	0.0658174	0.87155	0.0626327	0.0237724	0.976228
T286D	0.970019	0.0186497	0.0113314	0.0704225	0.898848	0.0307298	0.0124503	0.98755
T286D	0.975692	0.017435	0.00687343	0.114774	0.869353	0.015873	0.0126992	0.986554
T286D	0.963615	0.0199369	0.0164479	0.0707364	0.882752	0.0465116	0.038677	0.961056
T286D	0.973757	0.0152937	0.0109489	0.0624339	0.906878	0.0306878	0.0224336	0.977566
T286D	0.970678	0.0155773	0.0137447	0.081407	0.897487	0.0211055	0.0340804	0.96592
T286D	0.97238	0.0160845	0.0115353	0.060166	0.89834	0.0414938	0.0301549	0.969845
T286D	0.970077	0.0145135	0.0154094	0.0561555	0.912527	0.0313175	0.0267878	0.973212
T286D	0.974136	0.0139266	0.0119371	0.0577396	0.905405	0.036855	0.0215391	0.978461

## Sheet: Fig. 7m
	Slow-oscillation power
WT	14.9577
WT	9.26401
WT	7.79563
WT	10.5939
WT	9.19627
WT	10.5614
WT	8.89403
WT	9.66049
T286D	10.0043
T286D	13.0598
T286D	15.1468
T286D	11.4112
T286D	15.5939
T286D	12.4314
T286D	11.5078
T286D	11.3599

[truncated: 3 more sheets: Fig. 7o, Fig. 7p, Fig. 7q]
