# Supplementary material for: Cortical parvalbumin neurons are responsible for homeostatic sleep rebound through CaMKII activation
Source: Nat Commun. 2024 Jul 18;15:6054. doi: 10.1038/s41467-024-50168-5 (PMC11258272; doi:10.1038/s41467-024-50168-5)
Supplement: Supplementary file 4 — Source Data [file 41467_2024_50168_MOESM4_ESM.zip › Source Data/source_data_supp_fig6.xlsx]

## Sheet: Supp Fig. 6b
	CNO	Sleep duration
E22-EGFP	0	54.2667
E22-EGFP	0	71.3333
E22-EGFP	0	41.4667
E22-EGFP	0	107.2
E22-EGFP	1	63.8667
E22-EGFP	1	62.6667
E22-EGFP	1	71.2
E22-EGFP	1	75.3333
E22-EGFP	3	69.7333
E22-EGFP	3	85.7333
E22-EGFP	3	22
E22-EGFP	3	78.2667
E22-EGFP	5	63.3333
E22-EGFP	5	61.7333
E22-EGFP	5	12.1333
E22-EGFP	5	62.6667
E22-hM3Dq	0	41.3333
E22-hM3Dq	0	59.0667
E22-hM3Dq	0	48
E22-hM3Dq	0	41.7333
E22-hM3Dq	1	151.067
E22-hM3Dq	1	123.067
E22-hM3Dq	1	129.067
E22-hM3Dq	1	139.867
E22-hM3Dq	3	143.067
E22-hM3Dq	3	117.467
E22-hM3Dq	3	135.2
E22-hM3Dq	3	154.8
E22-hM3Dq	5	115.333
E22-hM3Dq	5	174.933
E22-hM3Dq	5	154.533
E22-hM3Dq	5	168.8
E22-hM4Di	0	68.8
E22-hM4Di	0	67.3333
E22-hM4Di	0	60
E22-hM4Di	1	64
E22-hM4Di	1	41.0667
E22-hM4Di	1	35.2
E22-hM4Di	3	51.6
E22-hM4Di	3	21.6
E22-hM4Di	3	28
E22-hM4Di	5	75.3333
E22-hM4Di	5	44
E22-hM4Di	5	20.5333

## Sheet: Supp Fig. 6d
	CNO	Pws
E22-EGFP	0	0.0275716
E22-EGFP	0	0.0601227
E22-EGFP	0	0.0115496
E22-EGFP	0	0.0805861
E22-EGFP	1	0.0275545
E22-EGFP	1	0.0613636
E22-EGFP	1	0.0404412
E22-EGFP	1	0.0369427
E22-EGFP	3	0.0241838
E22-EGFP	3	0.0650636
E22-EGFP	3	0.00592217
E22-EGFP	3	0.0262123
E22-EGFP	5	0.0182857
E22-EGFP	5	0.0542986
E22-EGFP	5	0.00953137
E22-EGFP	5	0.0329545
E22-hM3Dq	0	0.0260366
E22-hM3Dq	0	0.0289532
E22-hM3Dq	0	0.0222898
E22-hM3Dq	0	0.0203488
E22-hM3Dq	1	0.170507
E22-hM3Dq	1	0.0866511
E22-hM3Dq	1	0.0680628
E22-hM3Dq	1	0.116279
E22-hM3Dq	3	0.119134
E22-hM3Dq	3	0.0724947
E22-hM3Dq	3	0.110119
E22-hM3Dq	3	0.142857
E22-hM3Dq	5	0.127835
E22-hM3Dq	5	0.0833333
E22-hM3Dq	5	0.126374
E22-hM3Dq	5	0.0987654
E22-hM4Di	0	0.0348977
E22-hM4Di	0	0.026253
E22-hM4Di	0	0.0355556
E22-hM4Di	1	0.0241379
E22-hM4Di	1	0.0153994
E22-hM4Di	1	0.0110497
E22-hM4Di	3	0.0218069
E22-hM4Di	3	0.010101
E22-hM4Di	3	0.00877193
E22-hM4Di	5	0.0346598
E22-hM4Di	5	0.0139027
E22-hM4Di	5	0.0150502

## Sheet: Supp Fig. 6f
	CNO	Psw
E22-EGFP	0	0.0614251
E22-EGFP	0	0.0915888
E22-EGFP	0	0.0385852
E22-EGFP	0	0.0547264
E22-EGFP	1	0.0501044
E22-EGFP	1	0.114894
E22-EGFP	1	0.0599251
E22-EGFP	1	0.0495575
E22-EGFP	3	0.0382409
E22-EGFP	3	0.0699844
E22-EGFP	3	0.0424242
E22-EGFP	3	0.032368
E22-EGFP	5	0.0315789
E22-EGFP	5	0.101512
E22-EGFP	5	0.120879
E22-EGFP	5	0.0617021
E22-hM3Dq	0	0.0870968
E22-hM3Dq	0	0.0586907
E22-hM3Dq	0	0.0611111
E22-hM3Dq	0	0.0670927
E22-hM3Dq	1	0.0326567
E22-hM3Dq	1	0.0400867
E22-hM3Dq	1	0.0268595
E22-hM3Dq	1	0.0324118
E22-hM3Dq	3	0.0316869
E22-hM3Dq	3	0.0385925
E22-hM3Dq	3	0.035503
E22-hM3Dq	3	0.0223945
E22-hM3Dq	5	0.0705202
E22-hM3Dq	5	0.00228659
E22-hM3Dq	5	0.0198447
E22-hM3Dq	5	0.00552923
E22-hM4Di	0	0.0562016
E22-hM4Di	0	0.0435644
E22-hM4Di	0	0.0711111
E22-hM4Di	1	0.04375
E22-hM4Di	1	0.0519481
E22-hM4Di	1	0.0454545
E22-hM4Di	3	0.0516796
E22-hM4Di	3	0.0740741
E22-hM4Di	3	0.047619
E22-hM4Di	5	0.0495575
E22-hM4Di	5	0.0424242
E22-hM4Di	5	0.116883
