# Supplementary material for: Cortical parvalbumin neurons are responsible for homeostatic sleep rebound through CaMKII activation
Source: Nat Commun. 2024 Jul 18;15:6054. doi: 10.1038/s41467-024-50168-5 (PMC11258272; doi:10.1038/s41467-024-50168-5)
Supplement: Supplementary file 4 — Source Data [file 41467_2024_50168_MOESM4_ESM.zip › Source Data/source_data_supp_fig7.xlsx]

## Sheet: Supp Fig. 7b
	CNO	Sleep duration
E11-mCherry	0	67.3333
E11-mCherry	0	88.5333
E11-mCherry	0	50.6667
E11-mCherry	0	66.8
E11-mCherry	0	59.0667
E11-mCherry	0	30
E11-mCherry	0	70.1333
E11-mCherry	0	36.8
E11-mCherry	0	18.4
E11-mCherry	0	71.0667
E11-mCherry	0	43.4667
E11-mCherry	0	65.6
E11-mCherry	0.25	53.8667
E11-mCherry	0.25	66.9333
E11-mCherry	0.25	61.8667
E11-mCherry	0.25	66.2667
E11-mCherry	0.25	59.7333
E11-mCherry	0.25	36.2667
E11-mCherry	0.25	83.8667
E11-mCherry	0.25	59.3333
E11-mCherry	0.25	55.0667
E11-mCherry	0.25	71.7333
E11-mCherry	0.25	65.2
E11-mCherry	0.25	92.8
E11-hM4Di	0	69.4667
E11-hM4Di	0	70.2667
E11-hM4Di	0	37.2
E11-hM4Di	0	29.0667
E11-hM4Di	0	61.2
E11-hM4Di	0	68
E11-hM4Di	0	60.2667
E11-hM4Di	0	61.7333
E11-hM4Di	0	33.4667
E11-hM4Di	0	65.0667
E11-hM4Di	0	28.9333
E11-hM4Di	0	33.6
E11-hM4Di	0.25	59.2
E11-hM4Di	0.25	53.8667
E11-hM4Di	0.25	48.9333
E11-hM4Di	0.25	39.4667
E11-hM4Di	0.25	85.0667
E11-hM4Di	0.25	58.6667
E11-hM4Di	0.25	42.8
E11-hM4Di	0.25	29.7333
E11-hM4Di	0.25	6.53333
E11-hM4Di	0.25	39.7333
E11-hM4Di	0.25	53.3333
E11-hM4Di	0.25	39.7333

## Sheet: Supp Fig. 7c
	Δ Sleep duration
E11-mCherry	-13.4667
E11-mCherry	-21.6
E11-mCherry	11.2
E11-mCherry	-0.533333
E11-mCherry	0.666667
E11-mCherry	6.26667
E11-mCherry	13.7333
E11-mCherry	22.5333
E11-mCherry	36.6667
E11-mCherry	0.666667
E11-mCherry	21.7333
E11-mCherry	27.2
E11-hM4Di	-10.2667
E11-hM4Di	-16.4
E11-hM4Di	11.7333
E11-hM4Di	10.4
E11-hM4Di	23.8667
E11-hM4Di	-9.33333
E11-hM4Di	-17.4667
E11-hM4Di	-32
E11-hM4Di	-26.9333
E11-hM4Di	-25.3333
E11-hM4Di	24.4
E11-hM4Di	6.13333

## Sheet: Supp Fig. 7d
	CNO	Pws
E11-mCherry	0	0.0272189
E11-mCherry	0	0.0422741
E11-mCherry	0	0.0257732
E11-mCherry	0	0.0223793
E11-mCherry	0	0.0176406
E11-mCherry	0	0.00888889
E11-mCherry	0	0.0230583
E11-mCherry	0	0.0167598
E11-mCherry	0	0.0123762
E11-mCherry	0	0.0281518
E11-mCherry	0	0.0205078
E11-mCherry	0	0.0291375
E11-mCherry	0.25	0.0190275
E11-mCherry	0.25	0.0247642
E11-mCherry	0.25	0.01693
E11-mCherry	0.25	0.0199297
E11-mCherry	0.25	0.0210643
E11-mCherry	0.25	0.0111317
E11-mCherry	0.25	0.0416089
E11-mCherry	0.25	0.0265193
E11-mCherry	0.25	0.0266809
E11-mCherry	0.25	0.0307882
E11-mCherry	0.25	0.0209059
E11-mCherry	0.25	0.0519878
E11-hM4Di	0	0.026538
E11-hM4Di	0	0.0267315
E11-hM4Di	0	0.0130719
E11-hM4Di	0	0.0106007
E11-hM4Di	0	0.0258137
E11-hM4Di	0	0.0178571
E11-hM4Di	0	0.0334076
E11-hM4Di	0	0.0248027
E11-hM4Di	0	0.0136488
E11-hM4Di	0	0.0278422
E11-hM4Di	0	0.00707965
E11-hM4Di	0	0.0136612
E11-hM4Di	0.25	0.021041
E11-hM4Di	0.25	0.0211416
E11-hM4Di	0.25	0.0142421
E11-hM4Di	0.25	0.0113852
E11-hM4Di	0.25	0.0477528
E11-hM4Di	0.25	0.0230769
E11-hM4Di	0.25	0.0136054
E11-hM4Di	0.25	0.00621118
E11-hM4Di	0.25	0.00230592
E11-hM4Di	0.25	0.0123574
E11-hM4Di	0.25	0.0168421
E11-hM4Di	0.25	0.0152091

## Sheet: Supp Fig. 7e
	Δ Pws
E11-mCherry	-0.00819145
E11-mCherry	-0.0175099
E11-mCherry	-0.00884317
E11-mCherry	-0.00244961
E11-mCherry	0.00342373
E11-mCherry	0.00224284
E11-mCherry	0.0185506
E11-mCherry	0.00975956
E11-mCherry	0.0143047
E11-mCherry	0.0026364
E11-mCherry	0.000398111
E11-mCherry	0.0228502
E11-hM4Di	-0.00549702
E11-hM4Di	-0.00558982
E11-hM4Di	0.00117022
E11-hM4Di	0.000784493
E11-hM4Di	0.0219391
E11-hM4Di	0.00521978
E11-hM4Di	-0.0198021
E11-hM4Di	-0.0185915
E11-hM4Di	-0.0113429
E11-hM4Di	-0.0154848
E11-hM4Di	0.00976246
E11-hM4Di	0.00154792

## Sheet: Supp Fig. 7f
	CNO	Psw
E11-mCherry	0	0.0455446
E11-mCherry	0	0.0436747
E11-mCherry	0	0.0657895
E11-mCherry	0	0.0359281
E11-mCherry	0	0.03386
E11-mCherry	0	0.04
E11-mCherry	0	0.0361217
E11-mCherry	0	0.0652174
E11-mCherry	0	0.108696
E11-mCherry	0	0.043152
E11-mCherry	0	0.0644172
E11-mCherry	0	0.0487805
E11-mCherry	0.25	0.0445545
E11-mCherry	0.25	0.0418327
E11-mCherry	0.25	0.0323276
E11-mCherry	0.25	0.0342052
E11-mCherry	0.25	0.0424107
E11-mCherry	0.25	0.0441176
E11-mCherry	0.25	0.0461049
E11-mCherry	0.25	0.0516854
E11-mCherry	0.25	0.0581114
E11-mCherry	0.25	0.0446097
E11-mCherry	0.25	0.0347648
E11-mCherry	0.25	0.0488506
E11-hM4Di	0	0.0422265
E11-hM4Di	0	0.0417457
E11-hM4Di	0	0.0501792
E11-hM4Di	0	0.0550459
E11-hM4Di	0	0.0501089
E11-hM4Di	0	0.027451
E11-hM4Di	0	0.0641593
E11-hM4Di	0	0.0475162
E11-hM4Di	0	0.059761
E11-hM4Di	0	0.0491803
E11-hM4Di	0	0.0368664
E11-hM4Di	0	0.0595238
E11-hM4Di	0.25	0.0427928
E11-hM4Di	0.25	0.0470297
E11-hM4Di	0.25	0.0354223
E11-hM4Di	0.25	0.0405405
E11-hM4Di	0.25	0.0532915
E11-hM4Di	0.25	0.0477273
E11-hM4Di	0.25	0.0404984
E11-hM4Di	0.25	0.0313901
E11-hM4Di	0.25	0.0408163
E11-hM4Di	0.25	0.0402685
E11-hM4Di	0.25	0.0375
E11-hM4Di	0.25	0.0536913

## Sheet: Supp Fig. 7g
	Δ Psw
E11-mCherry	-0.000990099
E11-mCherry	-0.00184203
E11-mCherry	-0.0334619
E11-mCherry	-0.00172291
E11-mCherry	0.00855067
E11-mCherry	0.00411765
E11-mCherry	0.00998326
E11-mCherry	-0.013532
E11-mCherry	-0.0505843
E11-mCherry	0.0014577
E11-mCherry	-0.0296524
E11-mCherry	7.00869e-05
E11-hM4Di	0.000566305
E11-hM4Di	0.00528397
E11-hM4Di	-0.0147569
E11-hM4Di	-0.0145053
E11-hM4Di	0.0031826
E11-hM4Di	0.0202763
E11-hM4Di	-0.0236608
E11-hM4Di	-0.0161261
E11-hM4Di	-0.0189446
E11-hM4Di	-0.00891187
E11-hM4Di	0.000633641
E11-hM4Di	-0.00583253
