# Supplementary material for: Cortical parvalbumin neurons are responsible for homeostatic sleep rebound through CaMKII activation
Source: Nat Commun. 2024 Jul 18;15:6054. doi: 10.1038/s41467-024-50168-5 (PMC11258272; doi:10.1038/s41467-024-50168-5)
Supplement: Supplementary file 4 — Source Data [file 41467_2024_50168_MOESM4_ESM.zip › Source Data/source_data_fig6.xlsx]

## Sheet: Fig. 6c
Delta power	Basal	SD
CN19scr	53.0303	59.4682
CN19scr	39.9847	42.9629
CN19scr	43.3226	49.136
CN19scr	42.5889	49.4998
CN19scr	46.2013	53.8001
CN19scr	38.5895	43.0773
CN19scr	40.5871	46.2781
CN19scr	39.6261	46.0329
CN19scr	40.8899	46.8772
CN19scr	42.4431	46.4757
CN19scr	36.6501	44.1551
CN19scr	42.5673	49.0693
CN19scr	40.2358	47.4969
CN19scr	42.1694	44.4108
CN19scr	43.1585	49.1771
CN19scr	47.2425	49.9968
CN19scr	39.8581	45.8049
CN19scr	42.6852	47.6191
CN19scr	42.1237	49.3458
CN19scr	43.103	49.7912
CN19scr	40.5375	44.8622
CN19scr	39.1056	45.41
CN19o	30.7334	36.1835
CN19o	43.8555	45.081
CN19o	39.3827	43.7751
CN19o	42.7054	39.9185
CN19o	36.934	39.9913
CN19o	34.1489	36.0912
CN19o	30.7592	34.0722
CN19o	26.1117	28.7609
CN19o	26.2562	28.6914
CN19o	39.8066	42.9924
CN19o	30.7471	34.1361
CN19o	31.5268	34.5867
CN19o	23.5658	26.9023
CN19o	36.8411	41.1172
CN19o	39.784	41.775

## Sheet: Fig. 6d
	Delta power change
CN19scr	112.14
CN19scr	107.448
CN19scr	113.419
CN19scr	116.227
CN19scr	116.447
CN19scr	111.63
CN19scr	114.022
CN19scr	116.168
CN19scr	114.642
CN19scr	109.501
CN19scr	120.477
CN19scr	115.274
CN19scr	118.046
CN19scr	105.315
CN19scr	113.945
CN19scr	105.83
CN19scr	114.92
CN19scr	111.559
CN19scr	117.145
CN19scr	115.517
CN19scr	110.668
CN19scr	116.121
CN19o	117.734
CN19o	102.794
CN19o	111.153
CN19o	93.474
CN19o	108.278
CN19o	105.688
CN19o	110.771
CN19o	110.146
CN19o	109.275
CN19o	108.003
CN19o	111.022
CN19o	109.705
CN19o	114.158
CN19o	111.607
CN19o	105.004

## Sheet: Fig. 6g
Delta power	Basal	SD
CN19scr	46.4609	53.8973
CN19scr	45.7882	49.166
CN19scr	44.2058	49.3457
CN19scr	49.6916	55.593
CN19scr	37.4048	43.681
CN19scr	40.6383	43.5853
CN19scr	45.0165	49.1429
CN19scr	46.468	52.6284
CN19scr	46.4856	49.996
CN19scr	43.4076	47.944
CN19scr	48.3239	52.5725
CN19scr	39.4318	44.2068
CN19scr	44.2283	50.0559
CN19scr	39.4081	43.9965
CN19scr	35.1567	38.5875
CN19scr	37.3105	41.0922
CN19o	32.5903	35.4756
CN19o	30.0828	33.8663
CN19o	52.2212	52.0669
CN19o	33.2438	38.0809
CN19o	37.3059	40.683
CN19o	41.0471	43.1325
CN19o	30.4968	35.2357
CN19o	36.8274	37.8902
CN19o	49.1371	47.7584
CN19o	26.391	31.2621
CN19o	38.2426	40.2568
CN19o	49.5066	48.6531
CN19o	46.5014	44.1444

## Sheet: Fig. 6h
	Delta power change
CN19scr	116.006
CN19scr	107.377
CN19scr	111.627
CN19scr	111.876
CN19scr	116.779
CN19scr	107.252
CN19scr	109.166
CN19scr	113.257
CN19scr	107.552
CN19scr	110.451
CN19scr	108.792
CN19scr	112.11
CN19scr	113.176
CN19scr	111.643
CN19scr	109.759
CN19scr	110.136
CN19o	108.853
CN19o	112.577
CN19o	99.7045
CN19o	114.55
CN19o	109.052
CN19o	105.081
CN19o	115.539
CN19o	102.886
CN19o	97.1942
CN19o	118.457
CN19o	105.267
CN19o	98.2759
CN19o	94.9313
