# Supplementary material for: Cortical parvalbumin neurons are responsible for homeostatic sleep rebound through CaMKII activation
Source: Nat Commun. 2024 Jul 18;15:6054. doi: 10.1038/s41467-024-50168-5 (PMC11258272; doi:10.1038/s41467-024-50168-5)
Supplement: Supplementary file 4 — Source Data [file 41467_2024_50168_MOESM4_ESM.zip › Source Data/source_data_supp_fig11.xlsx]

## Sheet: Supp Fig. 11c
	Delta power
WT	66.3479
WT	57.5372
WT	54.3115
WT	55.0931
WT	55.2961
WT	61.4626
WT	50.3875
WT	56.1062
T286D	54.9185
T286D	56.9736
T286D	67.3904
T286D	56.8902
T286D	69.0583
T286D	58.2905
T286D	55.2776
T286D	55.6639

## Sheet: Supp Fig. 11e
	Sleep duration
WT	730.244
WT	752.156
WT	809.733
WT	761.622
T286D	916.4
T286D	795.378
T286D	858.489

## Sheet: Supp Fig. 11f
	Pws
WT	0.0352349
WT	0.0426484
WT	0.039055
WT	0.0377586
T286D	0.0517801
T286D	0.0418839
T286D	0.0402384

## Sheet: Supp Fig. 11g
	Pws
WT	0.0340268
WT	0.0389155
WT	0.0303765
WT	0.0335301
T286D	0.0298279
T286D	0.0337457
T286D	0.0264322
