# Supplementary material for: Cortical parvalbumin neurons are responsible for homeostatic sleep rebound through CaMKII activation
Source: Nat Commun. 2024 Jul 18;15:6054. doi: 10.1038/s41467-024-50168-5 (PMC11258272; doi:10.1038/s41467-024-50168-5)
Supplement: Supplementary file 4 — Source Data [file 41467_2024_50168_MOESM4_ESM.zip › Source Data/source_data_fig1.xlsx]

## Sheet: Fig. 1c
week	4	5	6	7	8	9	10	11	12
Mouse #1	780.467	607.413	709.6	779.133	838.822	730.822	770.556	783.644	798.867
Mouse #2	705.978	679.867	668.8	662.467	641.867	617.356	624.111	708.022	665
Mouse #3	703.711	690.56	673.333	731.667	741.289	742.444	781.511	800.711	815.956
Mouse #4	667.622	682.507	640.067	695.233	779.756	734.378	611.578	699.444	697.978
Mouse #5	713.822	721.653	752.267	760.667	830.711	760.956	802.978	798.8	820.489
Mouse #6	732.822	738.747	708.667	718.267	735.044	739.111	752.444	757.244	748.622
Mouse #7	713.711	715.68	684.8	698.067	737.311	676.422	689.156	690.311	725.844
Mouse #8	719.378	714.72	708.511	723.733	739.289	720.044	733.956	772.067	757.222
Mouse #9	717.867	714.16	740.756	721.367	747.044	722.2	744.222	709	775.511
Mouse #10	698.444	713.707	676.111	734.267	745.267	709.778	754.667	758.356	655.133

## Sheet: Fig. 1d
week	4	5	6	7	8	9	10	11	12
Mouse #1	0.0313216	0.0228421	0.0328006	0.0371303	0.0389589	0.03825	0.0416247	0.0406372	0.047099
Mouse #2	0.0231312	0.0334141	0.0268677	0.0261192	0.0263348	0.0332027	0.0280286	0.0279487	0.0329372
Mouse #3	0.0269053	0.0299605	0.0314605	0.0352966	0.036212	0.0366993	0.0449654	0.0375705	0.0399732
Mouse #4	0.03029	0.0278934	0.0354293	0.0336214	0.045703	0.0353982	0.0492771	0.0464516	0.0440538
Mouse #5	0.0253554	0.0279215	0.0325866	0.0403652	0.0351666	0.0392709	0.0440727	0.043775	0.0492173
Mouse #6	0.025904	0.025878	0.0309278	0.0363624	0.0367746	0.0351888	0.0379043	0.0383729	0.0426764
Mouse #7	0.0268167	0.0244263	0.026556	0.0286665	0.0336023	0.0309383	0.0301597	0.0308964	0.0320773
Mouse #8	0.0289998	0.0329569	0.0315481	0.0358088	0.0365928	0.0313855	0.0354214	0.0380476	0.0426505
Mouse #9	0.0279627	0.0229492	0.026344	0.0350618	0.0358601	0.0337944	0.0357964	0.0380289	0.0390772
Mouse #10	0.0259878	0.0270451	0.0323501	0.0341245	0.0398164	0.0390554	0.0463672	0.0389243	0.0446785

## Sheet: Fig. 1e
week	4	5	6	7	8	9	10	11	12
Mouse #1	0.026452	0.031346	0.0336978	0.0315294	0.027897	0.0370359	0.0361058	0.0340007	0.037719
Mouse #2	0.0240476	0.0372622	0.0309343	0.0305441	0.0327171	0.0441669	0.0365676	0.0288135	0.0383305
Mouse #3	0.0281365	0.0324374	0.0357438	0.0341213	0.0339959	0.0344208	0.0378185	0.0299179	0.0305028
Mouse #4	0.0350181	0.0309057	0.0442378	0.0360071	0.0387003	0.0340122	0.066749	0.0491819	0.0468337
Mouse #5	0.0258069	0.0277511	0.0296604	0.036021	0.0257871	0.0349853	0.0349523	0.0350804	0.0371854
Mouse #6	0.0249862	0.0245461	0.0318595	0.0365676	0.035222	0.0332843	0.034554	0.0344817	0.0393018
Mouse #7	0.0272762	0.0247038	0.0291742	0.0304635	0.0320082	0.0348225	0.0326648	0.0334471	0.0314729
Mouse #8	0.0290382	0.0334303	0.032495	0.0353721	0.0346279	0.031355	0.0338813	0.0326982	0.0382109
Mouse #9	0.0280781	0.0232254	0.0248387	0.0348431	0.0332561	0.0334788	0.033413	0.0391788	0.033469
Mouse #10	0.0275521	0.0274259	0.0364832	0.0326875	0.0371222	0.0401679	0.04208	0.0349596	0.053526

## Sheet: Fig. 1h
		4	8	12
Mouse #1	Basal	287.511	227.6	283.733
Mouse #2	Basal	335.156	222.711	276.978
Mouse #3	Basal	302.533	242.4	295.244
Mouse #4	Basal	339.289	224.4	179.156
Mouse #5	Basal	336.089	183.378	230.933
Mouse #6	Basal	294.711	228.978	279.867
Mouse #7	Basal	299.333	233.422	240.089
Mouse #8	Basal	317.511	277.111	286.356
Mouse #9	Basal	272.756	256.4	300.444
Mouse #10	Basal	308.356	237.644	293.156
Mouse #11	Basal	334.222	285.422	259.6
Mouse #12	Basal	336.356	212.044	277.289
Mouse #1	SD	317.067	283.333	380
Mouse #2	SD	320.667	363.467	339.2
Mouse #3	SD	332.8	367.067	376.8
Mouse #4	SD	317.6	280.4	345.2
Mouse #5	SD	334.8	346.4	370.133
Mouse #6	SD	308.933	409.067	389.867
Mouse #7	SD	389.867	424.267	417.2
Mouse #8	SD	333.067	404.4	382.8
Mouse #9	SD	293.6	374.933	397.2
Mouse #10	SD	363.067	341.6	386.4
Mouse #11	SD	336.8	382.267	414.667
Mouse #12	SD	361.467	391.867	426.667

## Sheet: Fig. 1i
week	4	8	12
Mouse #1	1.1028	1.24487	1.33929
Mouse #2	0.95677	1.63201	1.22465
Mouse #3	1.10004	1.5143	1.27623
Mouse #4	0.936075	1.24955	1.92682
Mouse #5	0.996165	1.889	1.60277
Mouse #6	1.04826	1.78649	1.39304
Mouse #7	1.30245	1.81759	1.73769
Mouse #8	1.04899	1.45934	1.3368
Mouse #9	1.07642	1.4623	1.32204
Mouse #10	1.17743	1.43744	1.31807
Mouse #11	1.00771	1.3393	1.59733
Mouse #12	1.07466	1.84804	1.53871

## Sheet: Fig. 1j
		4	8	12
Mouse #1	Basal	0.0211083	0.0196081	0.0337241
Mouse #2	Basal	0.0399517	0.0237277	0.0293567
Mouse #3	Basal	0.0330142	0.0318796	0.0377129
Mouse #4	Basal	0.0456597	0.0264043	0.0285895
Mouse #5	Basal	0.0549311	0.0275383	0.0238635
Mouse #6	Basal	0.0251106	0.028507	0.0343504
Mouse #7	Basal	0.0242949	0.021378	0.0240833
Mouse #8	Basal	0.0373379	0.0297803	0.0422796
Mouse #9	Basal	0.0395367	0.0304292	0.052237
Mouse #10	Basal	0.0303542	0.0376108	0.0357517
Mouse #11	Basal	0.0389214	0.0268558	0.0293675
Mouse #12	Basal	0.0385499	0.0177575	0.0280591
Mouse #1	SD	0.0390534	0.0350952	0.0361568
Mouse #2	SD	0.043265	0.0416683	0.0601979
Mouse #3	SD	0.0252918	0.0374011	0.0501383
Mouse #4	SD	0.0344943	0.0339284	0.0453697
Mouse #5	SD	0.0212165	0.0303204	0.0525189
Mouse #6	SD	0.0707877	0.0366349	0.0362092
Mouse #7	SD	0.058466	0.0445638	0.0335249
Mouse #8	SD	0.0199018	0.050978	0.0417563
Mouse #9	SD	0.033322	0.0514241	0.0407138
Mouse #10	SD	0.0483784	0.038584	0.0467639
Mouse #11	SD	0.0388089	0.0357161	0.0388048
Mouse #12	SD	0.0522732	0.0408456	0.0472007

## Sheet: Fig. 1k
		4	8	12
Mouse #1	Basal	0.0308152	0.0343304	0.0372388
Mouse #2	Basal	0.0315803	0.042998	0.0396984
Mouse #3	Basal	0.0315109	0.0499471	0.0336568
Mouse #4	Basal	0.0369405	0.0459919	0.0496092
Mouse #5	Basal	0.0319453	0.0462803	0.0362405
Mouse #6	Basal	0.0324232	0.0506196	0.050469
Mouse #7	Basal	0.0279932	0.0377832	0.0371057
Mouse #8	Basal	0.0315562	0.0392513	0.0421654
Mouse #9	Basal	0.0540914	0.0396847	0.0509822
Mouse #10	Basal	0.033163	0.0419316	0.0390383
Mouse #11	Basal	0.034802	0.0358478	0.0377609
Mouse #12	Basal	0.0281574	0.0248883	0.0335013
Mouse #1	SD	0.0380345	0.0275384	0.0271788
Mouse #2	SD	0.0426136	0.0379965	0.0558032
Mouse #3	SD	0.0357926	0.0312958	0.0402933
Mouse #4	SD	0.0304549	0.0275369	0.0427923
Mouse #5	SD	0.0226573	0.0284172	0.0419145
Mouse #6	SD	0.0370426	0.0260465	0.0381536
Mouse #7	SD	0.026022	0.0298446	0.0286904
Mouse #8	SD	0.0246411	0.0320246	0.0376802
Mouse #9	SD	0.0375584	0.0352015	0.0415622
Mouse #10	SD	0.0350062	0.0417658	0.0380774
Mouse #11	SD	0.0268871	0.0344686	0.0284125
Mouse #12	SD	0.029756	0.0195154	0.0272035

## Sheet: Fig. 1m
		4	8	12
Mouse #1	Saline	269.333	297.733	302.667
Mouse #2	Saline	281.067	336.667	280.667
Mouse #3	Saline	300.8	330.8	370.533
Mouse #4	Saline	278.4	269.467	319.333
Mouse #5	Saline	282.533	305.6	331.2
Mouse #6	Saline	289.2	337.2	340.667
Mouse #7	Saline	337.467	310.4	347.733
Mouse #8	Saline	363.867	302.8	344.667
Mouse #9	Saline	314.667	282.4	368.933
Mouse #10	Saline	289.333	231.067	360.133
Mouse #11	Saline	325.867	249.6	390.267
Mouse #12	Saline	295.333	273.067	356.533
Mouse #1	MK801	307.467	429.333	455.467
Mouse #2	MK801	315.6	416	391.467
Mouse #3	MK801	353.333	432.533	305.867
Mouse #4	MK801	329.333	434.8	439.733
Mouse #5	MK801	305.067	435.2	463.867
Mouse #6	MK801	313.067	463.067	456.8
Mouse #7	MK801	366.4	406	413.2
Mouse #8	MK801	375.6	436.267	426.133
Mouse #9	MK801	320.133	391.867	429.6
Mouse #10	MK801	320.4	407.467	431.867
Mouse #11	MK801	360.267	379.333	453.2
Mouse #12	MK801	319.733	368.133	411.2

## Sheet: Fig. 1n
week	4	8	12
Mouse #1	1.14158	1.44201	1.50485
Mouse #2	1.12287	1.23564	1.39477
Mouse #3	1.17465	1.30754	0.825477
Mouse #4	1.18295	1.61356	1.37704
Mouse #5	1.07975	1.42408	1.40056
Mouse #6	1.08253	1.37327	1.3409
Mouse #7	1.08574	1.30799	1.18827
Mouse #8	1.03225	1.44077	1.23636
Mouse #9	1.01737	1.38763	1.16444
Mouse #10	1.10737	1.76342	1.19919
Mouse #11	1.10556	1.51976	1.16126
Mouse #12	1.08262	1.34814	1.15333

## Sheet: Fig. 1o
		4	8	12
Mouse #1	Saline	0.0195839	0.029478	0.0280862
Mouse #2	Saline	0.0322347	0.0297533	0.0394701
Mouse #3	Saline	0.0234534	0.022636	0.0520917
Mouse #4	Saline	0.0236169	0.0338612	0.0411767
Mouse #5	Saline	0.0434979	0.0238035	0.047868
Mouse #6	Saline	0.0195589	0.0359106	0.0456475
Mouse #7	Saline	0.0299629	0.0285361	0.0284188
Mouse #8	Saline	0.0173993	0.0230379	0.0350343
Mouse #9	Saline	0.0288305	0.0231768	0.0541931
Mouse #10	Saline	0.0432064	0.0334695	0.0505946
Mouse #11	Saline	0.0347393	0.0349163	0.043581
Mouse #12	Saline	0.0226225	0.0267801	0.035877
Mouse #1	MK801	0.0199556	0.0312005	0.0417966
Mouse #2	MK801	0.0246471	0.0375571	0.067874
Mouse #3	MK801	0.0164605	0.0375989	0.0347966
Mouse #4	MK801	0.0328311	0.0428156	0.040692
Mouse #5	MK801	0.0262652	0.0271367	0.0449695
Mouse #6	MK801	0.0182299	0.0479152	0.0660637
Mouse #7	MK801	0.0310063	0.0221017	0.0497296
Mouse #8	MK801	0.0223582	0.0409594	0.049532
Mouse #9	MK801	0.024265	0.0356843	0.0301676
Mouse #10	MK801	0.0625649	0.0515726	0.0614949
Mouse #11	MK801	0.0405474	0.0413942	0.0720003
Mouse #12	MK801	0.0192721	0.0269437	0.0353684

[truncated: 1 more sheets: Fig. 1p]
