# Supplementary material for: Cortical parvalbumin neurons are responsible for homeostatic sleep rebound through CaMKII activation
Source: Nat Commun. 2024 Jul 18;15:6054. doi: 10.1038/s41467-024-50168-5 (PMC11258272; doi:10.1038/s41467-024-50168-5)
Supplement: Supplementary file 4 — Source Data [file 41467_2024_50168_MOESM4_ESM.zip › Source Data/source_data_supp_fig10.xlsx]

## Sheet: Supp Fig. 10a
	Sleep duration
WT	713.111
WT	712.156
WT	757.711
WT	676.911
WT	633.867
WT	696.733
T286D	981.422
T286D	981.622
T286D	938.933
T286D	1052.27
T286A	714.356
T286A	725.067
T286A	715.756
T286A	727.289
T286A	708.689
T286A	713.733
T286D/K42R	705.6
T286D/K42R	684.911
T286D/K42R	658.8
T286D/K42R	678.267
T286D/K42R	760.711
T286D/K42R	837.133

## Sheet: Supp Fig. 10b
	Pws
WT	0.0395472
WT	0.0270556
WT	0.0300402
WT	0.0345407
WT	0.040253
WT	0.0292937
T286D	0.0576817
T286D	0.0598314
T286D	0.0567733
T286D	0.0563819
T286A	0.0382155
T286A	0.0418879
T286A	0.0406107
T286A	0.0342181
T286A	0.0386461
T286A	0.0408288
T286D/K42R	0.0359897
T286D/K42R	0.0284716
T286D/K42R	0.038334
T286D/K42R	0.0314791
T286D/K42R	0.0369544
T286D/K42R	0.0355455

## Sheet: Supp Fig. 10c
	Psw
WT	0.0403019
WT	0.0281478
WT	0.027103
WT	0.0386573
WT	0.0508688
WT	0.0311234
T286D	0.0268806
T286D	0.0277818
T286D	0.0302189
T286D	0.0207047
T286A	0.0387411
T286A	0.0410047
T286A	0.0409264
T286A	0.0332267
T286A	0.0397786
T286A	0.0414075
T286D/K42R	0.0374237
T286D/K42R	0.0315064
T286D/K42R	0.0455458
T286D/K42R	0.0352623
T286D/K42R	0.0328118
T286D/K42R	0.0259893

## Sheet: Supp Fig. 10d
	Sleep duration
EGFP	699.333
EGFP	672.444
EGFP	719.933
EGFP	721.156
EGFP	736.311
EGFP	664.089
WT	677.133
WT	668.378
WT	699.644
WT	654.867
WT	735.022
WT	689.311
T287D	866.578
T287D	929.689
T287D	861.8
T287D	886.911
T287D	869.111
T287D	897.956

## Sheet: Supp Fig. 10e
	Pws
EGFP	0.0319881
EGFP	0.0295121
EGFP	0.0323528
EGFP	0.0312837
EGFP	0.0324886
EGFP	0.0336532
WT	0.0313601
WT	0.0315626
WT	0.0416062
WT	0.0331279
WT	0.0391276
WT	0.0348929
T287D	0.0475155
T287D	0.0446424
T287D	0.0462106
T287D	0.0440501
T287D	0.050473
T287D	0.0493478

## Sheet: Supp Fig. 10f
	Pws
EGFP	0.0338117
EGFP	0.0340384
EGFP	0.0322738
EGFP	0.0310594
EGFP	0.0310156
EGFP	0.0392319
WT	0.0352251
WT	0.0363632
WT	0.0441158
WT	0.0399529
WT	0.0370436
WT	0.0379736
T287D	0.0310679
T287D	0.0244379
T287D	0.0309348
T287D	0.027285
T287D	0.0330026
T287D	0.0295338

## Sheet: Supp Fig. 10n
Sleep duration	Basal	SD
EGFP	253.689	378.267
EGFP	255.689	358.133
EGFP	301.644	462.4
EGFP	265.156	352.133
EGFP	280.756	391.467
EGFP	269.111	404.267
EGFP	236.533	400.8
EGFP	231.911	378.4
EGFP	235.956	370.4
EGFP	235.333	309.733
EGFP	246.578	354.267
WT	248.844	369.733
WT	237.111	340.667
WT	249.644	333.6
WT	277.822	380.4
WT	308.222	410.4
WT	206.8	329.467
WT	247.289	363.333
WT	218.756	282.133
WT	239.2	313.333
WT	239.422	392.533
WT	287.067	325.6
WT	297.778	414.933
T286D	438.444	498.933
T286D	456.356	508.4
T286D	408.711	446.667
T286D	463.822	503.867
T286D	454.844	472.533
T286D	450.4	491.867
T286D	495.156	487.733
T286D	485.022	494
T286D	416.444	448.533
T286D	468.844	492
T286D	479.911	518.267
T286D	447.511	486.667

## Sheet: Supp Fig. 10o
	Rebound ratio
EGFP	1.49107
EGFP	1.40066
EGFP	1.53293
EGFP	1.32803
EGFP	1.39433
EGFP	1.50223
EGFP	1.69448
EGFP	1.63166
EGFP	1.56979
EGFP	1.31615
EGFP	1.43673
WT	1.4858
WT	1.43674
WT	1.3363
WT	1.36922
WT	1.33151
WT	1.59317
WT	1.46927
WT	1.28972
WT	1.30992
WT	1.6395
WT	1.13423
WT	1.39343
T286D	1.13796
T286D	1.11404
T286D	1.09287
T286D	1.08634
T286D	1.03889
T286D	1.09207
T286D	0.98501
T286D	1.01851
T286D	1.07705
T286D	1.04939
T286D	1.07992
T286D	1.0875

## Sheet: Supp Fig. 10p
Pws	Basal	SD
EGFP	0.0323043	0.0468201
EGFP	0.0298757	0.0372556
EGFP	0.0308957	0.047619
EGFP	0.0356993	0.0424528
EGFP	0.0366468	0.0528241
EGFP	0.0267943	0.0422297
EGFP	0.0319944	0.0459482
EGFP	0.0264734	0.0425449
EGFP	0.0315576	0.0499619
EGFP	0.0226765	0.0461488
EGFP	0.0256809	0.0386861
WT	0.0206407	0.0390057
WT	0.028279	0.0409171
WT	0.0265612	0.0407177
WT	0.0264993	0.0349431
WT	0.0306922	0.0469423
WT	0.0250433	0.041311
WT	0.0267595	0.0373832
WT	0.0281229	0.0377934
WT	0.0257863	0.0387161
WT	0.031539	0.0545603
WT	0.0264999	0.0324544
WT	0.0387646	0.0493881
T286D	0.0554373	0.0597105
T286D	0.057718	0.0573409
T286D	0.0550718	0.0487805
T286D	0.0546485	0.0610734
T286D	0.0777943	0.0549569
T286D	0.042353	0.0701344
T286D	0.0539614	0.0447761
T286D	0.0639592	0.0820059
T286D	0.0720474	0.0756385
T286D	0.0526085	0.045614
T286D	0.0728946	0.0865829
T286D	0.0561	0.0542857

## Sheet: Supp Fig. 10q
Psw	Basal	SD
EGFP	0.0592995	0.0426507
EGFP	0.0540651	0.0379747
EGFP	0.0430738	0.0268166
EGFP	0.0610724	0.0443014
EGFP	0.0572653	0.0439373
EGFP	0.0446074	0.0329815
EGFP	0.0648823	0.0365935
EGFP	0.0557031	0.038055
EGFP	0.0651521	0.0475162
EGFP	0.046295	0.0611279
EGFP	0.0491021	0.0395183
WT	0.0390623	0.0364226
WT	0.0580936	0.0454012
WT	0.0500152	0.0467626
WT	0.0421735	0.0311952
WT	0.0410906	0.0354126
WT	0.0625943	0.0493727
WT	0.0505778	0.0366972
WT	0.0641836	0.0590737
WT	0.0517315	0.0493617
WT	0.0641646	0.045856
WT	0.0387061	0.039312
WT	0.0547473	0.0363111
T286D	0.0353743	0.0261892
T286D	0.0336034	0.0238657
T286D	0.0418565	0.0298507
T286D	0.0300878	0.0259328
T286D	0.0452821	0.0290632
T286D	0.025316	0.0328002
T286D	0.0244152	0.0213231
T286D	0.0309799	0.0375169
T286D	0.0524043	0.0457788
T286D	0.0279022	0.0211382
T286D	0.0363219	0.0337021
T286D	0.0343678	0.0260274

[truncated: 4 more sheets: Supp Fig. 10s, Supp Fig. 10t, Supp Fig. 10u, Supp Fig. 10v]
