# Supplementary material for: Cortical parvalbumin neurons are responsible for homeostatic sleep rebound through CaMKII activation
Source: Nat Commun. 2024 Jul 18;15:6054. doi: 10.1038/s41467-024-50168-5 (PMC11258272; doi:10.1038/s41467-024-50168-5)
Supplement: Supplementary file 4 — Source Data [file 41467_2024_50168_MOESM4_ESM.zip › Source Data/source_data_supp_fig1.xlsx]

## Sheet: Supp Fig. 1a
		4	5	6	7	8	9	10	11	12
Mouse #1	Light phase	424.378	343.68	457.556	502.733	546.533	480.044	491.533	507.667	516.889
Mouse #2	Light phase	446.044	449.813	487.267	458.3	458.2	426.956	430.067	460.467	442.911
Mouse #3	Light phase	420.022	457.84	482.644	490.033	500.444	491.244	493.044	515.133	520.911
Mouse #4	Light phase	415.111	461.627	464.089	460.6	496.844	434.467	346.067	416.133	404.511
Mouse #5	Light phase	432	473.68	507.667	477.133	512.667	478.089	475.911	490.6	493.133
Mouse #6	Light phase	424.911	466.64	478.889	452.167	476.2	471.556	474.556	490.044	476.6
Mouse #7	Light phase	417.667	461.947	473.911	472.067	493.156	468.511	482.178	479.6	493.178
Mouse #8	Light phase	414.511	464.373	485.133	448.4	470.444	454.622	469.667	476.822	476
Mouse #9	Light phase	414.511	476.187	508.044	456	483.644	466.378	462.333	440.067	432
Mouse #10	Light phase	458.311	488.8	476.867	484.067	468.378	443.533	452	455.911	404.844
Mouse #1	Dark phase	356.089	263.733	252.044	276.4	292.289	250.778	279.022	275.978	281.978
Mouse #2	Dark phase	259.933	230.053	181.533	204.167	183.667	190.4	194.044	247.556	222.089
Mouse #3	Dark phase	283.689	232.72	190.689	241.633	240.844	251.2	288.467	285.578	295.044
Mouse #4	Dark phase	252.511	220.88	175.978	234.633	282.911	299.911	265.511	283.311	293.467
Mouse #5	Dark phase	281.822	247.973	244.6	283.533	318.044	282.867	327.067	308.2	327.356
Mouse #6	Dark phase	307.911	272.107	229.778	266.1	258.844	267.556	277.889	267.2	272.022
Mouse #7	Dark phase	296.044	253.733	210.889	226	244.156	207.911	206.978	210.711	232.667
Mouse #8	Dark phase	304.867	250.347	223.378	275.333	268.844	265.422	264.289	295.244	281.222
Mouse #9	Dark phase	303.356	237.973	232.711	265.367	263.4	255.822	281.889	268.933	343.511
Mouse #10	Dark phase	240.133	224.907	199.244	250.2	276.889	266.244	302.667	302.444	250.289

## Sheet: Supp Fig. 1b
		4	5	6	7	8	9	10	11	12
Mouse #1	Light phase	0.0390535	0.0294076	0.0541914	0.0659712	0.0716116	0.053939	0.0569672	0.0570057	0.070738
Mouse #2	Light phase	0.0375693	0.0614884	0.059025	0.0496752	0.0514388	0.0528071	0.0476738	0.0459912	0.0538135
Mouse #3	Light phase	0.0374927	0.0540128	0.0683457	0.064792	0.0683888	0.0613158	0.0672877	0.0591359	0.0608327
Mouse #4	Light phase	0.0438047	0.0508979	0.0692081	0.0553842	0.0777734	0.0466184	0.0602603	0.0584321	0.0549412
Mouse #5	Light phase	0.0345679	0.049908	0.0608059	0.063272	0.0538391	0.0534055	0.0558084	0.0609846	0.0672936
Mouse #6	Light phase	0.0347386	0.0445351	0.0564215	0.0538176	0.0593383	0.0519204	0.050249	0.0565327	0.0589378
Mouse #7	Light phase	0.0383772	0.0436086	0.0542713	0.0544501	0.0635776	0.0562637	0.0589772	0.057959	0.0585758
Mouse #8	Light phase	0.0408089	0.0604006	0.0610805	0.0525472	0.0562193	0.0436639	0.0491736	0.0481507	0.0583946
Mouse #9	Light phase	0.0357896	0.0421221	0.0529785	0.0574495	0.0549495	0.0445337	0.0458185	0.0432744	0.0466049
Mouse #10	Light phase	0.0452615	0.0537486	0.0634541	0.0601865	0.0607613	0.059038	0.0660033	0.055621	0.0620505
Mouse #1	Dark phase	0.025033	0.0174248	0.0207855	0.0230004	0.0257166	0.030209	0.0336613	0.0328124	0.0361045
Mouse #2	Dark phase	0.0145195	0.0178954	0.0129438	0.0141606	0.0140646	0.0223346	0.0171648	0.0180138	0.0213087
Mouse #3	Dark phase	0.0196226	0.0169958	0.0148895	0.0210588	0.0214217	0.0246614	0.0331991	0.0273654	0.0301677
Mouse #4	Dark phase	0.0214644	0.0159599	0.0195148	0.021986	0.0293133	0.0277719	0.0402406	0.0381151	0.0360008
Mouse #5	Dark phase	0.0192935	0.0164216	0.019937	0.0276033	0.0255262	0.0314363	0.0367696	0.0341766	0.0387601
Mouse #6	Dark phase	0.0195668	0.0153168	0.0183608	0.0260511	0.0248365	0.0259886	0.0310258	0.0291032	0.0338147
Mouse #7	Dark phase	0.0185683	0.0137987	0.0131049	0.0156931	0.0193016	0.0184514	0.0166895	0.0180613	0.0197187
Mouse #8	Dark phase	0.0203029	0.0180107	0.0175706	0.0255593	0.0257186	0.0242072	0.027831	0.0322264	0.0338418
Mouse #9	Dark phase	0.0222163	0.013217	0.0147294	0.0220377	0.0259734	0.0279098	0.029892	0.0347703	0.0333143
Mouse #10	Dark phase	0.0154351	0.0145352	0.0177965	0.0210221	0.0279112	0.026872	0.0337579	0.0283648	0.0330227

## Sheet: Supp Fig. 1c
		4	5	6	7	8	9	10	11	12
Mouse #1	Light phase	0.0273341	0.0321229	0.0310345	0.0286434	0.0226885	0.0269419	0.0264026	0.0237689	0.027644
Mouse #2	Light phase	0.0231666	0.037171	0.0282756	0.0284384	0.0294874	0.0362255	0.0320364	0.0258192	0.0337163
Mouse #3	Light phase	0.0267182	0.0308696	0.0335651	0.0305421	0.0299734	0.0284991	0.0310542	0.0234244	0.0231645
Mouse #4	Light phase	0.032227	0.028479	0.0380674	0.0312636	0.0349316	0.0305867	0.0650485	0.0425611	0.0426303
Mouse #5	Light phase	0.0231996	0.0259528	0.0255198	0.0322062	0.0218032	0.0271451	0.0286235	0.0285365	0.0310036
Mouse #6	Light phase	0.0241619	0.02423	0.0285383	0.0317729	0.0304261	0.0273798	0.0259892	0.0265736	0.0299343
Mouse #7	Light phase	0.027933	0.0245339	0.0282285	0.0288095	0.0293349	0.0304036	0.0289888	0.029052	0.0269454
Mouse #8	Light phase	0.030022	0.0333065	0.0296826	0.0319655	0.0298536	0.0254179	0.0260232	0.0244209	0.0296452
Mouse #9	Light phase	0.0264837	0.0217282	0.0221328	0.0332602	0.0267874	0.0241102	0.0256188	0.0273696	0.03107
Mouse #10	Light phase	0.0259891	0.0255865	0.0323407	0.0294725	0.0327846	0.0368756	0.0391839	0.03217	0.0481392
Mouse #1	Dark phase	0.0254011	0.0303337	0.0385333	0.0367775	0.037637	0.056358	0.0531978	0.0528223	0.0561858
Mouse #2	Dark phase	0.0255591	0.0374406	0.0380708	0.0352729	0.0407743	0.0619748	0.0466102	0.034384	0.0475331
Mouse #3	Dark phase	0.0302366	0.0355219	0.0412585	0.0413794	0.0423552	0.0460014	0.0493799	0.041631	0.0434586
Mouse #4	Dark phase	0.0396074	0.0359773	0.0605154	0.0453189	0.0453186	0.0389745	0.0689655	0.0589066	0.0526276
Mouse #5	Dark phase	0.0298031	0.0311861	0.0382557	0.0424406	0.0322086	0.0482363	0.0441607	0.0454972	0.046497
Mouse #6	Dark phase	0.0261236	0.0250882	0.0387814	0.0447144	0.044046	0.0436913	0.0491803	0.0489854	0.0557144
Mouse #7	Dark phase	0.0263496	0.0250131	0.0312994	0.0339172	0.0374078	0.0447786	0.0412283	0.0434507	0.0410697
Mouse #8	Dark phase	0.0277006	0.03366	0.0386041	0.0409201	0.0429823	0.0415228	0.0478471	0.0460669	0.0527104
Mouse #9	Dark phase	0.0302573	0.0262214	0.0307449	0.0375636	0.0451329	0.0505592	0.0461963	0.0585027	0.036486
Mouse #10	Dark phase	0.0305347	0.0314242	0.0463975	0.0389092	0.0444589	0.0456523	0.0464053	0.039165	0.0622392

## Sheet: Supp Fig. 1f
		4	8	12
Mouse #1	Light phase	294.384	355.503	288.863
Mouse #2	Light phase	345.425	271.458	237.737
Mouse #3	Light phase	298.838	267.444	345.116
Mouse #4	Light phase	248.69	228.564	186.769
Mouse #5	Light phase	344.973	368.424	258.666
Mouse #6	Light phase	331.1	263.346	266.807
Mouse #7	Light phase	286.588	273.465	297.027
Mouse #8	Light phase	265.369	268.624	269.162
Mouse #9	Light phase	305.263	297.795	257.32
Mouse #10	Light phase	310.252	244.612	165.791
Mouse #1	Dark phase	310.276	209.162	142.823
Mouse #2	Dark phase	312.845	195.432	167.051
Mouse #3	Dark phase	265.499	187.88	184.25
Mouse #4	Dark phase	201.475	177.301	153.011
Mouse #5	Dark phase	268.19	246.816	171.693
Mouse #6	Dark phase	306.21	179.67	144.031
Mouse #7	Dark phase	302.525	212.617	194.683
Mouse #8	Dark phase	289.76	185.291	152.079
Mouse #9	Dark phase	260.673	178.229	219.535
Mouse #10	Dark phase	257.023	179.166	129.085
