# Supplementary material for: Cortical parvalbumin neurons are responsible for homeostatic sleep rebound through CaMKII activation
Source: Nat Commun. 2024 Jul 18;15:6054. doi: 10.1038/s41467-024-50168-5 (PMC11258272; doi:10.1038/s41467-024-50168-5)
Supplement: Supplementary file 4 — Source Data [file 41467_2024_50168_MOESM4_ESM.zip › Source Data/source_data_supp_fig2.xlsx]

## Sheet: Supp Fig. 2b
week	4	8	12
Mouse #1	8	7	9
Mouse #2	8	9	8
Mouse #3	8	8	8
Mouse #4	8	8	8
Mouse #5	8	8	8
Mouse #6	8	8	8
Mouse #7	8	8	8
Mouse #8	9	9	8
Mouse #9	9	9	9
Mouse #10	8	8	8
Mouse #11	8	8	10
Mouse #12	8	8	9

## Sheet: Supp Fig. 2c
week	4	8	12
Mouse #1	1.1329	1.15769	1.27512
Mouse #2	1.0216	1.4771	1.16321
Mouse #3	1.0748	1.35534	1.15298
Mouse #4	1.00896	1.2357	1.47832
Mouse #5	1.02414	1.56823	1.33435
Mouse #6	1.09771	1.5572	1.27782
Mouse #7	1.27893	1.56933	1.45369
Mouse #8	1.12633	1.39092	1.21579
Mouse #9	1.1357	1.29484	1.1952
Mouse #10	1.14439	1.39571	1.22452
Mouse #11	1.07358	1.27918	1.45996
Mouse #12	1.10251	1.5075	1.34795

## Sheet: Supp Fig. 2e
week	4	8	12
Mouse #1	10	10	13
Mouse #2	11	11	12
Mouse #3	11	11	21
Mouse #4	11	11	12
Mouse #5	12	12	13
Mouse #6	11	11	13
Mouse #7	11	11	13
Mouse #8	13	13	15
Mouse #9	12	12	12
Mouse #10	12	12	13
Mouse #11	12	12	13
Mouse #12	9	9	14

## Sheet: Supp Fig. 2f
week	4	8	12
Mouse #1	1.14441	1.44201	1.50485
Mouse #2	1.1619	1.23564	1.42294
Mouse #3	1.15166	1.30754	1.08829
Mouse #4	1.24474	1.57289	1.33606
Mouse #5	1.10068	1.39114	1.40056
Mouse #6	1.12789	1.37327	1.3409
Mouse #7	1.1145	1.28489	1.18827
Mouse #8	1.03225	1.42646	1.28552
Mouse #9	1.04124	1.39304	1.16202
Mouse #10	1.11042	1.76342	1.19919
Mouse #11	1.12087	1.49014	1.16126
Mouse #12	0.950825	1.34902	1.16407
