# Supplementary material for: Cortical parvalbumin neurons are responsible for homeostatic sleep rebound through CaMKII activation
Source: Nat Commun. 2024 Jul 18;15:6054. doi: 10.1038/s41467-024-50168-5 (PMC11258272; doi:10.1038/s41467-024-50168-5)
Supplement: Supplementary file 4 — Source Data [file 41467_2024_50168_MOESM4_ESM.zip › Source Data/source_data_fig3.xlsx]

## Sheet: Fig. 3b
	Isocortex	OLF	HPF	CTXsp	STR	PAL	TH	HY	MB	P	MY
S	0.216623	0.138245	0.109111	0.0305967	0.0653422	0.023256	0.200233	0.0324739	0.0824867	0.106912	0.153272
S	0.116906	0.0723545	0.0460939	0.0142784	0.0397352	0.0372091	0.0279394	0.103031	0.0627613	0.226976	0.080772
S	0.204508	0.338419	0.65244	0.267211	0.402649	0.213953	0.507567	0.624385	0.47878	0.541137	0.549834
S	1.12899	1.07573	1.89074	0.882203	1.99558	3.42326	2.56577	3.01889	2.65571	1.55814	2.28205
S	2.76298	2.26467	1.4848	2.13565	2.4883	2.10698	2.21187	1.79463	1.48655	2.49917	2.52826
S	1.57	2.11058	1.81681	2.67007	1.00839	0.195349	0.486612	0.426589	1.23371	1.06766	0.405807
SD	2.85151	4.09189	1.53424	5.57573	12.9996	19.1256	18.8661	7.35121	10.9689	1.89349	1.57019
SD	2.8248	5.76813	1.73197	4.49465	11.328	13.5256	11.3132	6.61671	8.68261	3.25924	3.75882
SD	2.37726	2.0695	1.84175	3.61754	6.57042	7.14419	4.51455	3.91281	3.93784	1.33044	0.79361
SD	2.69008	3.53703	1.54047	4.40082	6.33113	6.78605	5.05704	4.8702	5.05499	2.41174	2.1244
SD	2.7023	3.00073	1.36701	4.30087	5.34658	8.6	4.9057	4.74798	4.45427	1.43297	1.21061
SD	2.09623	1.35472	1.06283	2.91178	3.05254	2.73953	2.22584	2.1852	4.14226	1.41616	1.12886

## Sheet: Fig. 3c
	Isocortex	OLF	HPF	CTXsp	STR	PAL	TH	HY	MB	P	MY
S	0.71644	0.321167	0.475478	0.175539	0.399067	0.461251	0.495625	0.384914	0.280726	0.170531	0.0994655
S	0.43327	0.203306	0.376028	0.264299	0.445077	0.254427	0.20724	0.112605	0.21855	0.0718732	0.0356123
S	0.631222	0.529499	0.93114	0.804202	0.611621	0.523639	1.02059	0.652892	0.998144	0.554599	0.569892
S	1.67283	2.23452	1.67851	1.58862	1.59668	2.05215	1.65174	2.35388	2.14876	3.01332	2.82878
S	1.46244	1.48551	1.52584	1.63469	1.58968	1.44013	1.81575	1.42976	1.17467	1.09432	1.40161
S	1.08379	1.22599	1.013	1.53265	1.35788	1.2684	0.809058	1.06596	1.17914	1.09536	1.06464
SD	1.62762	1.30518	1.1804	1.2562	1.31547	1.41316	1.26214	0.914373	0.967178	0.894769	1.02385
SD	1.9122	2.15359	1.68092	1.4176	1.60769	1.85069	2.2563	2.23586	1.85853	1.95084	1.40736
SD	1.24849	0.994991	1.15095	0.937624	1.00791	1.17157	1.20398	0.974465	0.867697	0.781379	0.768632
SD	2.02951	1.6163	1.56843	1.47583	1.59966	1.63363	1.62155	1.50392	1.31561	1.49922	1.73036
SD	1.90035	1.71733	1.33476	1.73222	1.82869	1.62502	1.17653	1.67337	1.2692	1.49371	1.55612
SD	1.74329	1.31965	1.48198	1.35343	1.46719	1.44728	1.3462	0.989082	1.15541	0.916049	1.07718

## Sheet: Fig. 3d
	Isocortex	OLF	HPF	CTXsp	STR	PAL	TH	HY	MB	P	MY
S	0.0428039	0.0153059	0.0248523	0	0.0354996	0	0.0283033	0	0.0198646	0.0141752	0.0401692
S	0.0226593	0.0153059	0.00355055	0	0.142014	0	0	0	0.0397365	0.0244846	0.0042282
S	0.166177	0.198979	0.280474	0.318181	0.497042	0	0.254718	0.142856	0.278148	0.302835	0.691332
S	1.47041	2.14286	2.94675	1.54545	1.24261	4.25	3.53774	4.10204	3.7351	2.6018	1.69767
S	2.6261	2.58163	1.74319	2.81818	3.37278	1.75	1.95283	1.5102	0.993375	2.42912	3.26216
S	1.67184	1.04592	1.00118	1.31818	0.710055	0	0.226415	0.244897	0.933774	0.627577	0.30444
SD	6.41796	4.02041	2.19763	7.40909	4.68639	6.25	4.64151	4.63265	3.7351	0.798969	1.10782
SD	6.79312	15.4286	4.62248	10.1136	8.2722	11.125	5.46226	10.2449	5.48345	4.21392	6.76533
SD	3.74906	1.19898	2.26864	1.86364	1.95267	1.75	0.905659	1.87755	0.97351	0.622423	0.517971
SD	6.22409	4.33163	2.00947	5.86364	2.73374	3.25	2.63207	3.7551	3.0596	2.63402	3.52643
SD	5.38313	7.2602	1.38817	12.0682	3.40829	2.5	2.26415	4.81633	3.15894	1.27448	1.89641
SD	3.30088	2.15306	1.08994	4.61364	1.27811	0.687497	0.226415	1.2449	2.76159	0.851804	0.862579

## Sheet: Fig. 3e
Layer	FRP	MOp	MOs	SSp-n	SSp-bfd	SSp-ll	SSp-m	SSp-ul	SSp-tr	SSp-un	SSs	AUDd	AUDp	AUDpo	AUDv	VISal	VISam	VISl	VISp	VISpl	VISpm	VISli	VISpor	RSPagl	RSPd	RSPv	VISa	VISrl	ORBl	ORBm	ORBvl	ACAd	ACAv	PL	ORBm	ILA	VISC	GU	AId	AIp	AIv	PERI	TEa	ECT
1	-0.6	-0.622642	0.0566038	-0.805556	-0.184211	-0.142857	-0.529412	-0.571429	0.2	-0.6	-0.594306	-0.0638298	0.282609	0.875	-0.373134	0.846154	-0.2	0.862069	0.45641	1	0.0714286	0.714286	0.578947	0.0909091	0.432099	0.923077	-0.565217	0.0434783	0.294118	0.75	0.6	0.866667	1	-2.5e-11	0.75	0	-1.25e-11	-0.757576	-0.882353	-0.823529	-0.2	0.207547	-0.0731707	2.22045e-16
0.666667	-1	-0.117371	0.182609	-0.0508475	0.528169	0.867769	-0.382114	0.467742	0.714286	0.285714	0.591398	0.748744	0.844444	0.857143	0.347594	0.884615	0.5625	0.791667	0.788732	0.666667	0.626168	0.611111	0.967213	0.904762	0.919192	0.959184	0.516129	0.609195	0.52	0.285714	0.302326	0.909091	0.947368	0.333333	0.285714	0	0.357143	-0.25	-0.214286	0.397849	0.705882	0.333333	0.342995	0.505376
4				1	0.959184	1	-0.517241	1	1	1	0.946154	0.959184	0.914439	1	0.955556	1	0.818182	0.94958	0.905759	1	0.894737	1	1				1	0.857143									0.818182	-0.2					0.893333
5	-0.333333	0.796117	0.595041	0.5	0.853659	1	0.333333	1	1	1	0.92623	0.980769	0.979434	1	0.96347	0.849057	1	0.930556	0.928705	0.885714	1	0.96	0.975309	1	0.984375	0.936508	1	0.945946	0.856287	1	0.932584	0.925	0.987342	0.958333	1	1	0.807692	0.666667	0.454545	0.514286	0.86087	0.0909091	0.974138	0.626667
6	1	0.875	0.851852	0.84	0.948276	0.892857	0.777778	0.888889	1	1	0.969112	1	0.85	0.833333	1	1	1	0.984375	0.966667	0.941176	1	1	0.857143	0.965517	0.977528	1	1	1	0.97561	1	1	0.982143	0.938462	0.866667	1	0.846154	1	0.882353	0.931034	0.677419	0.939394	0.6	0.854167	0.735294

## Sheet: Fig. 3f
	c-Fos+PV+ cells in c-Fos+ cells	c-Fos+PV+ cells in PV+ cells
S	0.81262	0.0189904
S	0.797166	0.0166245
S	3.34177	0.0836809
S	5.35632	0.279399
S	3.90886	0.570781
S	4.37937	0.49033
SD	9.2563	1.25337
SD	9.89003	1.12921
SD	6.48576	0.954493
SD	9.51538	0.974817
SD	8.19251	0.900408
SD	6.47599	0.601862

## Sheet: Fig. 3g
Layer	FRP	MOp	MOs	SSp-n	SSp-bfd	SSp-ll	SSp-m	SSp-ul	SSp-tr	SSp-un	SSs	AUDd	AUDp	AUDpo	AUDv	VISal	VISam	VISl	VISp	VISpl	VISpm	VISli	VISpor	RSPagl	RSPd	RSPv	VISa	VISrl	ORBl	ORBm	ORBvl	ACAd	ACAv	PL	ORBm	ILA	VISC	GU	AId	AIp	AIv	PERI	TEa	ECT
1	2.22045e-16	2.22045e-16	2.22045e-16	2.22045e-16	2.22045e-16	1	2.22045e-16	2.22045e-16	2.22045e-16	1	2.22045e-16	2.22045e-16	2.22045e-16	2.22045e-16	2.22045e-16	2.22045e-16	2.22045e-16	2.22045e-16	2.22045e-16	2.22045e-16	1	2.22045e-16	-1	2.22045e-16	0.333333	1	2.22045e-16	2.22045e-16	1	1	0.875	2.22045e-16	2.22045e-16	2.22045e-16	1	2.22045e-16	2.22045e-16	2.22045e-16	2.22045e-16	2.22045e-16	1	2.22045e-16	2.22045e-16	-1
0.666667	1	1	1	1	0.5	1	2.22045e-16	1	1	1	2.22045e-16	1	0.333333	0	-1	2.22045e-16	1	2.22045e-16	0.733333	2.22045e-16	1	1	-0.333333	0.935484	0.956044	0.989362	1	1	1	0.882353	0.935484	1	1	0.5	0.882353	1	1	0	1	0.333333	1	1	-0.333333	2.22045e-16
4				2.22045e-16	1	1	1	1	1	1	0.333333	1	0	2.22045e-16	1	1	1	1	1	1	1	2.22045e-16	1				1	1									1	1					0.2
5	1	1	0.963265	1	1	1	0.333333	1	1	1	1	2.22045e-16	1	2.22045e-16	0	1	1	1	1	1	1	1	-1	1	0.99093	1	1	1	1	0.555556	1	0.983673	0.851852	0.490909	0.555556	0.191489	2.22045e-16	1	0.846154	1	0.916667	2.22045e-16	0.2	1
6	2.22045e-16	1	0.967742	1	1	1	1	1	1	1	0.846154	2.22045e-16	1	1	2.22045e-16	2.22045e-16	1	1	1	1	1	2.22045e-16	1	0.935484	1	1	1	2.22045e-16	1	0.636364	1	1	0.925926	0.6	0.636364	1	2.22045e-16	2.22045e-16	1	2.22045e-16	1	2.22045e-16	1	0.6

## Sheet: Fig. 3h
	c-Fos+PV+ cells in c-Fos+ cells	c-Fos+PV+ cells in PV+ cells
Saline	33.1683	0.0177506
Saline	15.7895	0.00147807
Saline	34.9515	0.0180133
Saline	15.3846	0.00101555
MK801	49.6769	0.403791
MK801	37.4801	0.102875
MK801	45.4721	0.960259
MK801	42.984	0.116527

## Sheet: Fig. 3k
	Mouse #1	Mouse #2	Mouse #3	Mouse #4
Isocortex	108856	167937	136504	70778
OLF	27992	39483	27787	17226
HPF	11126	21198	14825	10197
CTXsp	6104	9110	7471	3145
STR	18164	24777	23933	14444
PAL	20904	25552	19206	15534
TH	1137	1847	1948	893
HY	11465	15141	12160	5795
MB	3461	8056	7248	4813
P	1049	1483	1412	956
MY	1269	2183	1908	1816
CB	1296	2427	2747	2265
fiber tracts	10846	15489	13120	8940
VS	2131	2119	1687	1757

## Sheet: Fig. 3l
	Mouse #1	Mouse #2	Mouse #3	Mouse #4
Isocortex	0.777219	0.820879	0.778197	0.961132
OLF	0.265326	0.512094	0.525462	0.546616
HPF	0.491821	0.693556	0.685531	0.857899
CTXsp	0.268676	0.60494	0.65346	0.672178
STR	0.238329	0.364572	0.357373	0.39352
PAL	0.254832	0.319779	0.321983	0.376658
TH	0.17942	0.187872	0.125257	0.225084
HY	0.184649	0.296546	0.274671	0.366523
MB	0.182895	0.258069	0.236755	0.327239
P	0.185891	0.403911	0.45255	0.513598
MY	0.296296	0.460834	0.454927	0.567731

## Sheet: Fig. 3n
	CNO	Sleep duration
E11-EGFP	0	31.4667
E11-EGFP	0	104.267
E11-EGFP	0	43.6
E11-EGFP	0	103.867
E11-EGFP	0	45.6
E11-EGFP	0	69.6
E11-EGFP	0	89.2
E11-EGFP	0	77.0667
E11-EGFP	1	50
E11-EGFP	1	80.2667
E11-EGFP	1	19.7333
E11-EGFP	1	55.0667
E11-EGFP	1	84.5333
E11-EGFP	1	60.2667
E11-EGFP	1	78.8
E11-EGFP	1	52.5333
E11-EGFP	3	15.7333
E11-EGFP	3	56.5333
E11-EGFP	3	7.06667
E11-EGFP	3	67.6
E11-EGFP	3	72.8
E11-EGFP	3	54.2667
E11-EGFP	3	70.1333
E11-EGFP	3	73.4667
E11-EGFP	5	27.3333
E11-EGFP	5	75.3333
E11-EGFP	5	49.6
E11-EGFP	5	80.1333
E11-EGFP	5	54.1333
E11-EGFP	5	86.5333
E11-EGFP	5	94.1333
E11-EGFP	5	69.6
E11-hM3Dq	0	71.7333
E11-hM3Dq	0	57.7333
E11-hM3Dq	0	60.1333
E11-hM3Dq	0	29.7333
E11-hM3Dq	0	58.8
E11-hM3Dq	0	60.8
E11-hM3Dq	0	51.7333
E11-hM3Dq	0	45.0667
E11-hM3Dq	1	62.9333
E11-hM3Dq	1	68.9333
E11-hM3Dq	1	66.5333
E11-hM3Dq	1	30.6667
E11-hM3Dq	1	132.267
E11-hM3Dq	1	85.7333
E11-hM3Dq	1	180
E11-hM3Dq	1	49.3333
E11-hM3Dq	3	179.467
E11-hM3Dq	3	161.867
E11-hM3Dq	3	110
E11-hM3Dq	3	172.267
E11-hM3Dq	3	177.067
E11-hM3Dq	3	142.267
E11-hM3Dq	3	164.267
E11-hM3Dq	3	175.733
E11-hM3Dq	5	90.2667
E11-hM3Dq	5	143.333
E11-hM3Dq	5	174.933
E11-hM3Dq	5	178
E11-hM3Dq	5	180
E11-hM3Dq	5	166.933
E11-hM3Dq	5	180
E11-hM3Dq	5	173.333
E11-hM4Di	0	76.1333
E11-hM4Di	0	66.4
E11-hM4Di	0	70.4
E11-hM4Di	0	69.4667
E11-hM4Di	0	71.4667
E11-hM4Di	0	87.2
E11-hM4Di	0	30.1333
E11-hM4Di	0	51.7333
E11-hM4Di	1	26.8
E11-hM4Di	1	16.2667
E11-hM4Di	1	23.4667
E11-hM4Di	1	25.3333
E11-hM4Di	1	72.8
E11-hM4Di	1	25.3333
E11-hM4Di	1	8.66667
E11-hM4Di	1	0
E11-hM4Di	3	5.06667
E11-hM4Di	3	0
E11-hM4Di	3	0
E11-hM4Di	3	77.3333
E11-hM4Di	3	102.133
E11-hM4Di	3	0
E11-hM4Di	3	0
E11-hM4Di	3	0
E11-hM4Di	5	0.8
E11-hM4Di	5	0
E11-hM4Di	5	43.4667
E11-hM4Di	5	0
E11-hM4Di	5	34
E11-hM4Di	5	0
E11-hM4Di	5	0
E11-hM4Di	5	0

[truncated: 2 more sheets: Fig. 3o, Fig. 3p]
