# Supplementary material for: Cortical parvalbumin neurons are responsible for homeostatic sleep rebound through CaMKII activation
Source: Nat Commun. 2024 Jul 18;15:6054. doi: 10.1038/s41467-024-50168-5 (PMC11258272; doi:10.1038/s41467-024-50168-5)
Supplement: Supplementary file 4 — Source Data [file 41467_2024_50168_MOESM4_ESM.zip › Source Data/source_data_supp_fig13.xlsx]

## Sheet: Supp Fig. 13b
	Isocortex
WT	3009.09
WT	2170.51
WT	1445.8
T286D	1143.91
T286D	3318.63
T286D	2407.64

## Sheet: Supp Fig. 13c
	Sleep duration
WT	786.4
WT	731.556
WT	706.356
T286D	863.178
T286D	985.978
T286D	1058.22

## Sheet: Supp Fig. 13d
	Pws
WT	0.041417
WT	0.0494902
WT	0.0411514
T286D	0.0388734
T286D	0.064488
T286D	0.0712107

## Sheet: Supp Fig. 13e
	Psw
WT	0.034325
WT	0.0477751
WT	0.0427459
T286D	0.0259919
T286D	0.0296809
T286D	0.025709

## Sheet: Supp Fig. 13f
	FRP	MO	SS	GU	VISC	AUD	VIS	ACA	PL	ILA	ORB	AI	RSP	PTLp	TEa	PERI	ECT	Isocortex
WT	3.1348	11.2385	18.4291	22.4681	16.4508	7.41382	10.3921	5.8249	1.06804	3.11699	8.87723	12.9763	21.2028	16.2906	9.87713	6.42504	7.40118	13.2692
WT	0.932836	8.41187	14.8943	14.6804	19.0568	3.78605	6.27571	3.8901	0.624721	1.81324	3.4058	7.84303	10.8782	9.68921	5.99331	3.16699	4.94078	9.46612
WT	2.58398	6.04398	9.73845	2.05352	2.43019	2.02516	3.49954	7.92303	1.1609	3.48892	9.12484	5.52462	21.0092	3.98061	1.38103	8.31667	2.80066	6.93259
T286D	0	2.72555	8.50597	1.08211	1.54959	1.04945	1.14825	6.18649	0.215517	0.861141	5.30919	2.85587	9.88988	1.98738	0.572783	0.712251	0.510693	3.83638
T286D	6.25	13.4537	22.1062	4.76607	9.59147	11.7857	11.0347	14.0129	2.68456	9.9723	16.3915	10.5907	17.8297	11.9531	5.5883	3.34596	4.93879	13.942
T286D	2.04849	7.70536	13.3445	2.3513	3.16834	2.86323	5.6954	8.89688	0.706177	3.39555	7.26389	4.26656	17.0843	7.01263	1.40867	8.4751	1.53212	8.21377

## Sheet: Supp Fig. 13g
c-Fos signal intensity	WT	T286D
39.0625	0	0
117.188	0	0
195.312	0	0
273.438	0.333333	0.333333
351.562	11	5.33333
429.688	84	50.3333
507.812	203	129.667
585.938	363	215
664.062	805.667	407.333
742.188	2406.67	1387
820.312	4826.33	3116
898.438	5223	4259
976.562	4025.67	4592.33
1054.69	2304	3806.33
1132.81	1271.33	2836.33
1210.94	705	1996.67
1289.06	436.333	1358.67
1367.19	296	967.667
1445.31	194.333	740
1523.44	143	524.667
1601.56	98	408
1679.69	63.6667	303.667
1757.81	49	233
1835.94	26	188.333
1914.06	19	161
1992.19	17	127
2070.31	13.3333	110
2148.44	6.66667	87
2226.56	7.66667	72.3333
2304.69	8	71.6667
2382.81	2.66667	52.6667
2460.94	3	49.6667
2539.06	2	36.3333
2617.19	2.33333	37
2695.31	1	33
2773.44	1.66667	33.6667
2851.56	0.666667	25
2929.69	0.333333	26
3007.81	0	24.3333
3085.94	0.333333	20.6667
3164.06	0.666667	16
3242.19	1	15
3320.31	0.333333	10.6667
3398.44	0	10
3476.56	0	6
3554.69	0.333333	5.33333
3632.81	0	3.66667
3710.94	0.333333	1.66667
3789.06	0	1.66667
3867.19	0	0.333333
3945.31	0	0.666667
4023.44	0	0
4101.56	0	0.666667
4179.69	0	0.333333
4257.81	0	0.333333
4335.94	0	0
4414.06	0	0
4492.19	0	0.333333
4570.31	0	0
4648.44	0	0
4726.56	0	0
4804.69	0	0
4882.81	0	0
4960.94	0	0
