# Supplementary material for: Cortical parvalbumin neurons are responsible for homeostatic sleep rebound through CaMKII activation
Source: Nat Commun. 2024 Jul 18;15:6054. doi: 10.1038/s41467-024-50168-5 (PMC11258272; doi:10.1038/s41467-024-50168-5)
Supplement: Supplementary file 4 — Source Data [file 41467_2024_50168_MOESM4_ESM.zip › Source Data/source_data_supp_fig12.xlsx]

## Sheet: Supp Fig. 12a
Layer	FRP	MOp	MOs	SSp-n	SSp-bfd	SSp-ll	SSp-m	SSp-ul	SSp-tr	SSp-un	SSs	AUDd	AUDp	AUDpo	AUDv	VISal	VISam	VISl	VISp	VISpl	VISpm	VISli	VISpor	RSPagl	RSPd	RSPv	VISa	VISrl	ORBl	ORBm	ORBvl	ACAd	ACAv	PL	ORBm	ILA	VISC	GU	AId	AIp	AIv	PERI	TEa	ECT
1	0.0584795	-0.0767018	-0.0564773	-0.0970546	-0.166987	-0.526119	-0.229449	-0.33486	-0.102228	-0.151652	-0.0873786	0.0472654	0.006466	0.0110723	0.163427	-0.0926366	-0.151642	-0.245485	-0.321019	0.203977	-0.390646	0.00404449	0.0667573	-0.0130418	0.00262109	0.133383	-0.199097	-0.11785	0.227595	0.0167278	-0.0510599	0.022568	-0.0494748	0.141659	0.0167278	0.21345	-0.00798722	0.189189	0.271218	0.361612	0.317157	0.136483	0.104011	0.115601
0.666667	0.20763	0.130141	0.146647	0.0457148	0.00992022	0.0338359	0.177766	0.115116	0.0125155	0.103443	0.00766447	0.0547693	0.0530289	0.0153525	0.07099	-0.0577127	-0.112084	-0.127723	-0.171801	-0.0489001	-0.158594	-0.102533	0.0306485	-0.115283	-0.0673936	0.199502	-0.0277606	-0.0548554	0.139478	0.1356	0.0248402	0.0501926	-0.0304179	0.168345	0.1356	0.101549	0.0628042	0.339179	0.310881	0.224074	0.128719	0.2768	0.100564	0.179143
4				0.312844	0.18566	0.0518745	0.193401	0.211869	0.057664	0.261317	0.185311	0.128243	0.129122	0.135553	0.195484	0.0313945	-0.0658996	0.00278224	0.0094565	-0.0407068	-0.0325483	0.0223102	0.106244				0.104884	0.0979658									0.274286	0.275436					0.17709
5	0.399011	0.20213	0.211021	0.249539	0.218532	0.188638	0.17131	0.246485	0.0750973	0.268593	0.239532	0.204468	0.164866	0.149935	0.193772	0.109506	0.0180025	0.0637654	0.0882275	-0.0742925	0.0596147	0.0883831	0.057639	0.0305107	0.0694381	0.137486	0.0706719	0.105952	0.166824	0.107078	0.119448	0.105247	0.00671518	0.090905	0.107078	0.125359	0.392125	0.324437	0.280441	0.310264	0.103247	0.216149	0.157578	0.211279
6	0.255904	0.136554	0.145054	0.303721	0.0925063	-0.0155935	0.135054	0.168468	-0.190838	0.183532	0.178494	0.0892069	0.0999625	0.0495229	0.123239	-0.0317965	-0.16993	0.00351535	0.0285918	-0.111403	-0.0314266	-0.0082205	0.113553	-0.0799586	-0.0175598	-0.0204987	-0.166519	-0.0227429	0.18257	0.0521107	0.114219	-0.0133549	-0.0449256	-0.0104342	0.0521107	0.0815721	0.254102	0.264362	0.20175	0.169835	0.0646003	0.105422	0.108661	0.0691323

## Sheet: Supp Fig. 12b
Layer	FRP	MOp	MOs	SSp-n	SSp-bfd	SSp-ll	SSp-m	SSp-ul	SSp-tr	SSp-un	SSs	AUDd	AUDp	AUDpo	AUDv	VISal	VISam	VISl	VISp	VISpl	VISpm	VISli	VISpor	RSPagl	RSPd	RSPv	VISa	VISrl	ORBl	ORBm	ORBvl	ACAd	ACAv	PL	ORBm	ILA	VISC	GU	AId	AIp	AIv	PERI	TEa	ECT
1	-0.322581	0.221893	0.0973017	0.203403	0.0232646	-0.443787	-0.0749108	-0.0375	0.11399	-0.0483461	0.106085	0.212121	0.179673	0.328798	0.0305882	0.0834813	0.258065	0.20367	0.0245187	0	-0.114458	0.147287	0.283677	0.272904	0.193176	-0.0326271	0.135371	0.174946	0.151823	-0.281296	-0.0968635	-0.264263	-0.173397	-0.367668	-0.281296	-0.192308	0.380567	-0.278049	0.398693	-0.262626	0.390746	-0.00442478	0.216867	0.0817942
0.666667	0.215067	0.104233	0.148138	0.0643447	0.0154065	0.0420382	0.0124219	0.0144785	0.0349144	0.0473969	0.102662	0.154287	0.181839	0.178816	0.0885759	0.111725	0.0932077	0.0525534	-0.0540653	0.227612	0.0100299	0.123711	0.148387	0.157314	0.0657622	0.112709	0.074717	0.080898	0.122741	-0.0432173	0.0404992	0.0207633	-0.0452156	-0.070134	-0.0432173	-0.121495	0.119306	0.0159019	0.170559	0.0281182	0.157311	0.204075	0.159247	0.180071
4				0.0617799	0.0805597	0.0429202	0.0106696	-0.00995387	0.045428	0.038299	0.125109	0.177336	0.17643	0.180931	0.310015	0.115875	0.135857	0.0882037	0.00904896	0.131376	0.052358	0.168151	0.282007				0.0994743	0.0796742									0.100079	0.0695187					0.219777
5	0.368913	0.122834	0.173812	0.270942	0.170243	0.102384	0.138391	0.104528	0.0762088	0.118989	0.229327	0.189413	0.226568	0.187349	0.31069	0.132035	0.112394	0.212483	0.216631	0.198504	0.176697	0.248752	0.16826	0.168829	0.104863	0.0654102	0.092045	0.108005	0.127522	0.0895599	0.13422	0.136948	0.0709064	0.168733	0.0895599	0.26226	0.38817	0.176763	0.18693	0.131127	0.093207	0.342222	0.266379	0.284411
6	0.0415385	0.0591282	0.0697443	0.310722	0.157074	0.0457166	0.172665	0.0486167	-0.0136901	0.148065	0.227562	0.218055	0.1536	0.129088	0.235478	0.209909	0.0646526	0.265678	0.247555	0.192308	0.280165	0.232404	0.0839695	0.0807563	0.0855254	0.0523349	0.0732778	0.223449	0.119351	0.202991	0.134081	0.0207954	0.106916	0.0773213	0.202991	0.317992	0.402814	0.208103	0.102202	0.375171	0.168717	0.341969	0.148537	0.213001
