# Supplementary material for: Cortical parvalbumin neurons are responsible for homeostatic sleep rebound through CaMKII activation
Source: Nat Commun. 2024 Jul 18;15:6054. doi: 10.1038/s41467-024-50168-5 (PMC11258272; doi:10.1038/s41467-024-50168-5)
Supplement: Supplementary file 4 — Source Data [file 41467_2024_50168_MOESM4_ESM.zip › Source Data/source_data_fig2.xlsx]

## Sheet: Fig. 2b
Age	Whole brain	Isocortex	OLF	HPF	CTXsp	STR	PAL	TH	HY	MB	P	MY
21	0.950456	0.935919	0.385878	0.865502	0.354529	0.641287	0.778045	1.15372	0.540428	0.994666	0.648148	0.442995
21	0.627164	0.701194	0.269141	0.602707	0.260186	0.519828	0.646111	0.90115	0.41362	0.630946	0.305322	0.15663
21	0.946696	0.946681	0.435861	0.732375	0.557456	0.724025	0.857918	1.1074	0.511026	1.03956	0.53686	0.354429
21	1.02139	0.940669	1.25748	0.945244	1.31977	0.982422	1.18779	0.975953	1.40665	0.884413	2.03243	2.30007
21	1.73188	1.61645	2.98296	2.01727	2.91738	2.27775	1.67648	1.20675	2.58292	1.62124	1.77602	2.23267
21	0.722421	0.859091	0.66868	0.836901	0.590684	0.854689	0.853657	0.655019	0.54536	0.829173	0.701222	0.513204
28	0.913298	0.976172	0.455781	0.993476	0.448428	0.694972	0.711574	0.894655	0.427372	0.769035	0.347184	0.147926
28	0.63274	0.743896	0.269182	0.816626	0.33302	0.547236	0.428571	0.638142	0.156115	0.421694	0.0967473	0.0373322
28	0.889533	1.00942	0.452672	0.875783	0.554935	0.896496	0.690967	0.927504	0.347797	0.619852	0.187766	0.0681054
28	1.1356	1.37545	1.78177	1.26734	2.17583	1.37755	1.01185	0.656456	1.12098	0.887238	0.660536	1.07459
28	1.36001	1.53265	1.53165	1.68351	2.10596	1.55948	1.17617	0.872879	1.06265	1.12576	1.216	1.37613
28	1.92385	2.33118	2.39977	1.99828	2.44284	1.34644	1.45398	0.924469	1.37051	1.36991	2.14254	2.10652
35	0.758135	0.873456	0.327714	0.707401	0.437451	0.595675	0.619073	0.782317	0.252288	0.524862	0.18478	0.0651353
35	0.719472	0.834593	0.234946	0.817294	0.213756	0.537003	0.490239	0.638248	0.185233	0.400987	0.0790234	0.0760669
35	0.802052	0.912734	0.309798	0.928547	0.36165	0.660365	0.592656	0.744942	0.234837	0.548348	0.153102	0.0691779
35	0.889159	1.16561	1.18029	1.16637	0.864369	0.990187	0.85753	0.488908	0.577607	0.51575	0.512036	0.65849
35	1.10729	1.4328	2.03312	1.2026	1.74595	1.28221	0.993415	0.553116	0.804856	0.640696	0.546554	0.78678
35	1.3436	1.56332	1.62147	1.52966	1.70945	1.41308	1.34568	0.720824	1.07649	0.764798	0.981525	1.2933
42	0.872891	0.983025	0.469279	0.863236	0.377225	0.611925	0.631159	0.666306	0.335657	0.610718	0.213716	0.10981
42	0.750597	0.898608	0.462816	0.910466	0.434484	0.622981	0.533468	0.461489	0.272016	0.471376	0.252101	0.0814707
42	0.67533	0.805973	0.371562	0.777482	0.511323	0.62514	0.506663	0.436253	0.29734	0.409621	0.109232	0.0787482
42	0.634468	0.748647	0.911316	0.838476	0.499159	0.785526	0.691742	0.357617	0.38289	0.365724	0.380673	0.431197
42	0.895057	1.15909	1.56339	0.875043	1.27482	0.99934	0.767973	0.421293	0.522787	0.514178	0.415974	0.456979
42	1.28802	1.5503	1.96346	1.58237	1.29084	1.04356	1.1417	0.648098	0.862901	0.671858	0.940398	1.07591
84	0.650907	0.747801	0.416064	0.86815	0.52497	0.441254	0.48745	0.519042	0.182103	0.358071	0.182576	0.0819658
84	1.09511	1.20567	0.6578	1.21899	0.564132	0.688338	0.728928	0.673759	0.363447	0.53468	0.226544	0.175853
84	0.743137	0.929062	0.351028	0.925207	0.272795	0.432153	0.44027	0.446263	0.167971	0.321191	0.0940055	0.121319
84	1.31712	1.47242	1.75089	1.48517	1.64834	1.25285	1.06097	0.626429	0.714279	0.645593	0.785485	1.26624
84	0.940686	1.30271	1.21469	1.02711	1.03466	0.870836	0.707701	0.360598	0.461042	0.407798	0.343952	0.533664
84	0.897946	1.09349	1.32014	0.962586	1.10201	1.04644	0.85172	0.462448	0.671599	0.504816	0.455339	0.740167
270	0.575251	0.68038	0.253516	0.770803	0.224881	0.340467	0.348311	0.328654	0.214824	0.228341	0.162208	0.0637741
270	1.04642	1.16783	0.815399	1.23821	0.647795	0.884411	0.767973	0.688827	0.423294	0.416614	0.408092	0.147637
270	0.543712	0.568374	0.242431	0.654827	0.307803	0.468148	0.479238	0.694843	0.224119	0.322512	0.140029	0.0979299
270	0.939592	1.33739	1.1805	1.21522	1.20866	0.926012	0.622172	0.391159	0.472803	0.322284	0.467677	0.482719
270	0.868802	1.25567	1.26447	1.13509	0.949219	0.904723	0.653626	0.376358	0.447574	0.32946	0.183702	0.406364
270	0.885607	1.26784	1.28374	1.17097	1.10067	0.941541	0.792687	0.410378	0.452791	0.315405	0.194768	0.375879

## Sheet: Fig. 2e
Layer	FRP	MOp	MOs	SSp-n	SSp-bfd	SSp-ll	SSp-m	SSp-ul	SSp-tr	SSp-un	SSs	AUDd	AUDp	AUDpo	AUDv	VISal	VISam	VISl	VISp	VISpl	VISpm	VISli	VISpor	RSPagl	RSPd	RSPv	VISa	VISrl	ORBl	ORBm	ORBvl	ACAd	ACAv	PL	ORBm	ILA	VISC	GU	AId	AIp	AIv	PERI	TEa	ECT
1	-0.304253	-0.637475	-0.51425	-0.437561	-0.325643	-0.488372	-0.514355	-0.548439	-0.45082	-0.31202	-0.55455	-0.693742	-0.792393	-0.813278	-0.87234	-0.609756	0.0894309	-0.507987	0.260199	0.352895	0.0666667	-0.96124	-0.619048	0.268022	0.0121806	0.0710627	-0.0773406	-0.0833333	-0.26351	-0.251256	-0.146849	-0.465089	0.0451613	-0.680672	-0.251256	-0.866667	-0.76699	-0.698225	-0.633375	-0.814471	-0.796763	-0.507375	-0.894954	-0.682672
0.666667	-0.188634	-0.166634	-0.209371	-0.125315	-0.0180074	0.00495472	-0.194421	-0.00408877	0.00732364	-0.0175957	-0.234841	-0.114511	-0.188917	-0.131566	-0.495462	-0.0978999	0.0856308	-0.0154758	0.200076	0.0778098	0.204942	-0.240201	-0.197772	0.161532	0.0759771	0.0685635	0.000247127	0.0424654	-0.0468196	-0.0584029	-0.0383418	-0.273664	-0.291343	-0.31399	-0.0584029	-0.300493	-0.414288	-0.551134	-0.38592	-0.311114	-0.36803	-0.189013	-0.559494	-0.502451
4				0.0437049	0.00320099	0.0354704	0.0190159	0.0208228	-0.0527349	-0.0195382	-0.034111	0.101518	0.0919322	0.124145	-0.193217	0.0394251	0.0469745	0.0620781	0.144096	0.133929	0.169223	0.0932084	0.0885585				-0.0805459	-0.00614901									-0.131506	-0.37725					-0.240671
5	-0.120185	-0.0564559	-0.0471319	-0.0487594	-0.110033	-0.0634503	-0.0473065	-0.072278	-0.0444543	-0.115715	-0.0775572	0.00816439	0.0519271	0.0648132	-0.181464	-0.0420425	0.0199353	0.0421771	0.00667062	0.123767	0.0394209	0.0619654	-0.037092	0.0109483	0.00589248	0.027237	-0.0604518	-0.102559	-0.0445932	-0.0943972	-0.0432683	-0.10085	-0.14409	-0.119813	-0.0943972	-0.205353	-0.349773	-0.548361	-0.251534	-0.387941	-0.0938732	-0.385682	-0.303518	-0.526121
6	-0.150165	-0.0402407	-0.0346639	-0.0669682	-0.151849	-0.113961	-0.0199534	-0.0987093	-0.0598429	-0.106819	-0.05939	-0.113464	0.00679299	0.00645161	-0.00668896	-0.170825	-0.255439	-0.089101	-0.132837	-0.146816	-0.19022	0.00434405	-0.0427263	-0.089777	-0.0629635	-0.122145	-0.181962	-0.337382	-0.073561	-0.120726	-0.0116611	-0.145644	-0.180077	-0.125546	-0.120726	-0.1534	-0.222269	-0.481136	-0.166268	-0.328334	-0.238881	-0.340909	-0.05764	-0.323475

## Sheet: Fig. 2f
Age	MOp	SSp	VISp	ACAd	ACAv
21	0.941538	0.965072	1.1663	0.783682	0.86949
21	0.750005	0.794843	0.359545	0.630778	0.698221
21	0.913669	0.976238	0.883401	0.759186	0.749203
21	1.04283	1.02755	0.892688	1.20664	1.03279
21	1.40527	1.31468	1.96367	1.71	1.69915
21	0.946684	0.921619	0.734398	0.909719	0.951142
28	0.887669	0.966705	1.78037	0.960885	1.00332
28	0.877719	0.769485	0.716436	0.9919	0.846787
28	1.01405	1.01588	1.19488	1.24338	1.312
28	1.15892	1.14461	2.03409	1.52825	1.60236
28	1.52498	1.24129	1.62209	1.65765	1.81904
28	1.961	1.76722	1.95489	1.90043	1.79753
35	0.888775	0.925017	0.777262	0.898657	0.954726
35	0.849774	0.797458	1.12589	1.05729	1.08856
35	0.803492	0.968816	1.45318	0.864085	0.871083
35	1.01363	1.04651	1.78487	1.14164	1.22876
35	1.27005	1.22701	1.91448	1.58337	1.60953
35	1.40501	1.31526	2.31403	1.48933	1.18972
42	0.915232	0.95457	1.29438	0.86211	0.896973
42	0.805894	0.830968	1.28265	0.748913	0.743229
42	0.749395	0.933912	1.1663	0.682537	0.914896
42	0.542879	0.585209	1.58534	0.496049	0.605417
42	1.13296	1.09806	1.0275	1.26808	1.23553
42	1.68521	1.37637	2.06664	1.58416	1.62825
84	0.700444	0.623883	1.33327	0.993876	0.758763
84	1.0423	1.16302	2.02694	1.24595	1.18654
84	0.824574	1.00104	1.70914	0.611221	0.498672
84	1.36829	1.28564	1.9803	1.31391	1.35263
84	1.12606	1.19858	2.08165	1.19913	1.00053
84	1.06906	0.903988	1.33592	0.935796	1.16543
270	0.636358	0.683388	1.38256	0.662979	0.542884
270	1.12266	1.20656	1.91784	1.11675	1.12002
270	0.497131	0.497014	0.667755	0.78467	0.983404
270	1.19292	1.25645	2.08287	1.35974	1.31121
270	1.12377	1.17342	1.82069	1.2582	1.124
270	1.14172	1.20723	1.67975	1.31391	1.43787
