# Supplementary material for: Cortical parvalbumin neurons are responsible for homeostatic sleep rebound through CaMKII activation
Source: Nat Commun. 2024 Jul 18;15:6054. doi: 10.1038/s41467-024-50168-5 (PMC11258272; doi:10.1038/s41467-024-50168-5)
Supplement: Supplementary file 4 — Source Data [file 41467_2024_50168_MOESM4_ESM.zip › Source Data/source_data_supp_fig3.xlsx]

## Sheet: Supp Fig. 3a
Age	Whole brain	Isocortex	OLF	HPF	CTXsp	STR	PAL	TH	HY	MB	P	MY
21	0.849547	0.698667	0.82282	0.739527	0.873702	0.821436	0.706743	0.677257	0.719544	0.720125	0.827611	0.825072
21	0.805595	0.740561	0.819755	0.76659	0.883077	0.8123	0.704129	0.698892	0.736771	0.778792	0.79303	1.04217
21	0.840555	0.723407	0.811881	0.737002	0.834398	0.83154	0.714382	0.687571	0.714446	0.737083	0.76709	0.900113
21	1.13818	1.17204	1.12298	1.13361	1.0467	1.17632	1.24977	1.31169	1.2424	1.26424	1.17815	1.1011
21	1.18631	1.3304	1.09584	1.17562	1.05813	1.10306	1.23365	1.22882	1.15152	1.22345	1.26063	1.06418
21	1.17982	1.33493	1.32673	1.44765	1.30399	1.25535	1.39132	1.39577	1.43532	1.27631	1.17348	1.06736
28	0.854073	0.744325	0.846962	0.855424	0.932766	0.875926	0.684647	0.672742	0.70472	0.801798	0.807808	0.954016
28	0.792219	0.78112	0.828242	0.82804	0.88009	0.860922	0.673415	0.628673	0.694774	0.770092	0.673442	0.894027
28	0.806685	0.772278	0.837293	0.827218	0.917766	0.834932	0.672648	0.602814	0.680622	0.736569	0.703629	0.874378
28	1.1799	1.45039	1.41088	1.43811	1.53527	1.29472	1.26123	0.976258	1.39694	1.31925	1.23012	1.12568
28	1.21342	1.40444	1.22404	1.29689	1.12503	1.32404	1.16806	0.912863	1.23229	1.22811	1.31219	1.13096
28	1.15778	1.39359	0.996283	1.05914	0.90468	1.04071	0.995083	0.969126	0.976821	1.17067	1.1474	1.12398
35	0.796375	0.695846	0.858708	0.851206	0.941582	0.855453	0.668735	0.621372	0.696335	0.788061	0.823493	0.918533
35	0.836458	0.725787	0.875712	0.874711	0.93296	0.865392	0.658371	0.583669	0.738493	0.826301	0.736124	0.952868
35	0.790062	0.688997	0.890417	0.848463	0.93903	0.842435	0.668864	0.57582	0.703285	0.77055	0.700217	0.843926
35	1.18552	1.39239	1.32876	1.49733	1.4019	1.29532	1.20645	1.04215	1.504	1.41661	1.24943	1.17056
35	1.13776	1.34694	1.46818	1.32258	1.32005	1.26537	1.20468	0.949819	1.39123	1.41519	1.31464	1.23892
35	1.27284	1.41294	1.25563	1.34744	1.25485	1.18689	1.19455	0.905067	1.39516	1.37308	1.34251	1.12324
42	0.883455	0.809962	0.964336	0.972784	0.987162	0.877105	0.667225	0.556204	0.700974	0.865405	0.777382	1.10564
42	0.843578	0.804725	0.947189	0.961413	0.999949	0.935265	0.716413	0.5176	0.740938	0.892212	0.789239	1.02759
42	0.730457	0.681361	0.856464	0.929532	0.89529	0.880216	0.689883	0.515179	0.748755	0.838761	0.841848	0.871111
42	1.15721	1.2648	1.14755	1.38508	1.15966	1.11739	1.07357	0.879642	1.31918	1.3624	1.16682	1.22207
42	1.14876	1.33025	1.31682	1.29446	1.32241	1.18381	1.21965	0.775054	1.34037	1.22566	1.29142	1.2547
42	1.10459	1.1936	1.10437	1.15699	1.04069	1.08732	1.14155	0.891329	1.3681	1.27636	1.15158	1.14871
84	0.804994	0.764491	0.869943	0.872961	0.914073	0.81089	0.694056	0.574789	0.770993	0.928899	0.961943	1.07333
84	0.8304	0.760277	0.856293	0.869044	0.895503	0.840378	0.642042	0.514742	0.715192	0.902941	0.920444	0.94083
84	0.76807	0.717272	0.846233	0.89498	0.888733	0.797705	0.603648	0.465812	0.724621	0.819322	0.967426	1.07362
84	1.20934	1.19369	1.08212	1.26919	1.08155	1.07771	1.01731	0.691449	1.26136	1.28265	1.23037	1.15844
84	1.12237	1.27335	1.17365	1.28759	1.2262	1.17007	1.13375	0.735762	1.29745	1.25983	1.24822	1.17064
84	1.0759	1.16116	1.13727	1.18605	1.13911	1.09422	1.07088	0.703001	1.3072	1.28014	1.10859	1.06884
270	0.897579	0.763847	0.917007	0.921256	0.9907	0.855672	0.687595	0.51643	0.821574	1.06451	1.10429	1.17518
270	0.848307	0.712847	0.866569	0.900124	0.909402	0.835558	0.645811	0.477237	0.748235	0.8231	1.06131	1.02338
270	0.894153	0.754834	0.899556	1.07729	1.02284	0.867719	0.718372	0.668354	0.763981	0.924567	1.03922	1.08036
270	1.10063	1.29733	1.23113	1.3511	1.18492	1.12661	1.1146	0.67272	1.36617	1.25194	1.29834	1.28087
270	1.10931	1.31546	1.26701	1.44004	1.17066	1.13248	1.16566	0.712905	1.44487	1.44737	1.38885	1.22448
270	1.11451	1.36787	1.24206	1.3711	1.2875	1.20275	1.25153	0.787448	1.24099	1.33185	1.247	1.33306

## Sheet: Supp Fig. 3b
Intensity	P21	P28	P35	P42	P84	P270
39.0625	0	0	0	0	0	0
117.188	2.16667	2.66667	0.5	1.33333	1.66667	2.83333
195.312	134	106.167	62.3333	128	164.667	229.167
273.438	2476.83	2353.67	2272.33	2677.83	3230.17	3748.5
351.562	63955	58204.8	57494.2	53502.8	59185	51746.5
429.688	64974.2	64170.8	49376.3	48444.2	53375.8	46084.7
507.812	51272.2	53313.2	41290	40327.5	44541	38616
585.938	43009.3	49591.8	41352.5	42236.7	46378.5	39209.5
664.062	40685.3	49782.5	41549.5	42214	46752.5	39146.3
742.188	39981.8	50423	42064.8	40785.8	44489	37280.8
820.312	34999.8	46908.3	37263	33897.7	36818.5	30548.5
898.438	28205.3	38739.2	29911	25612.2	28546.8	23280.2
976.562	22222.7	29470.5	23194.7	18998.8	21832	17419.7
1054.69	17888.8	23036.5	18324.3	14642.3	17204.7	13705
1132.81	14839.7	18743.2	15104.8	11875.3	14019.2	11332.2
1210.94	12495	15935.7	12778.7	9966.17	11783	9635.83
1289.06	10929.7	13813.2	11098.3	8822.5	10150.8	8666
1367.19	9882	12309.8	9915	8133.17	8976.17	7871.67
1445.31	9199.5	11132.8	9081.5	7478.33	8006.5	7373.33
1523.44	8774.5	10253	8482	6990.83	7044.83	6829
1601.56	8240.67	9376.5	7677.5	6370.5	6212.67	6327.17
1679.69	7702.33	8500.33	7027	5661.83	5523.5	5737.33
1757.81	6957.5	7576.5	6321.33	5072.67	4950.33	5156.33
1835.94	6294.17	6706.17	5608	4355.83	4410.17	4519.33
1914.06	5505.5	5784.83	4904	3765.33	4001.67	3951.67
1992.19	4837.67	5200.5	4286.83	3273.33	3509.5	3473.67
2070.31	4229.83	4484.67	3640	2818.67	3030.5	2953.17
2148.44	3633.5	3889.17	3145.83	2425.17	2566.83	2556.67
2226.56	3157.33	3363.67	2690.83	2090.67	2192.5	2181.83
2304.69	2700.5	2919.17	2268.67	1830.83	1913.17	1903.5
2382.81	2343.17	2512.33	1915.17	1593.67	1687.33	1644.17
2460.94	2028.83	2166.17	1649.67	1424.33	1422.67	1399
2539.06	1805.17	1927.33	1438.67	1286.83	1274.67	1252.17
2617.19	1571	1674.67	1238	1137.5	1159.17	1078.67
2695.31	1388.67	1456.33	1067.83	1031.17	1040.67	983.833
2773.44	1228.17	1253.33	909.167	922	941.667	865.667
2851.56	1135.17	1135	805	817.167	875.833	773.167
2929.69	1014.17	1025.83	709.833	768.833	781.167	681

## Sheet: Supp Fig. 3c
Age	CP	GPe	RT	ZI	IC
21	0.75089	0.922292	1.13912	0.889689	0.988118
21	0.61444	0.788216	0.942136	0.431348	0.733082
21	0.869953	0.881466	1.13589	0.773079	1.00531
21	0.838159	1.04477	0.967137	1.39176	0.90389
21	2.00477	1.35166	1.17721	1.78748	1.53854
21	0.921784	1.0116	0.638508	0.726651	0.831062
28	0.819032	0.839248	0.921543	0.456721	0.807901
28	0.719593	0.553932	0.639626	0.140903	0.413721
28	1.13002	0.761772	0.906872	0.317977	0.599186
28	1.38711	0.914405	0.642719	0.773619	0.865621
28	1.5739	0.919276	0.711076	0.73205	1.01716
28	1.13341	0.63396	0.902069	1.07702	1.24442
35	0.756355	0.799814	0.813908	0.252114	0.505187
35	0.719179	0.610995	0.668904	0.149541	0.476146
35	0.838904	0.699374	0.797789	0.264531	0.542732
35	1.12679	0.881698	0.494424	0.370884	0.715078
35	1.31963	0.856878	0.556137	0.458341	0.773975
35	1.44299	1.18604	0.732195	0.765521	0.948402
42	0.675876	0.70726	0.690023	0.289905	0.691375
42	0.737394	0.630944	0.47416	0.167356	0.596653
42	0.745343	0.481559	0.449028	0.185172	0.43851
42	0.973367	0.719323	0.378236	0.256973	0.441224
42	1.10617	0.787984	0.427251	0.340651	0.606242
42	1.01253	0.746926	0.670483	0.513946	0.771803
84	0.500179	0.686848	0.528636	0.271549	0.436068
84	0.757431	0.791	0.68772	0.414072	0.545989
84	0.494301	0.487126	0.445146	0.157099	0.275121
84	1.22093	0.845511	0.628902	0.512867	0.737153
84	0.907708	0.6611	0.367907	0.255354	0.375452
84	1.09972	0.668522	0.466397	0.465899	0.619994
270	0.389562	0.387381	0.323169	0.0804391	0.249427
270	0.93528	0.717003	0.601993	0.212705	0.227895
270	0.588773	0.588495	0.711471	0.195429	0.238571
270	1.02114	0.560195	0.37567	0.179773	0.267702
270	1.01601	0.565994	0.378105	0.15494	0.318908
270	0.999117	0.704245	0.422909	0.188411	0.289415
