# Supplementary material for: Cortical parvalbumin neurons are responsible for homeostatic sleep rebound through CaMKII activation
Source: Nat Commun. 2024 Jul 18;15:6054. doi: 10.1038/s41467-024-50168-5 (PMC11258272; doi:10.1038/s41467-024-50168-5)
Supplement: Supplementary file 4 — Source Data [file 41467_2024_50168_MOESM4_ESM.zip › Source Data/source_data_fig5.xlsx]

## Sheet: Fig. 5c
Sleep duration	Basal	SD
CN19scr	197.067	314.267
CN19scr	241.956	340.667
CN19scr	275.733	383.733
CN19scr	244.978	409.467
CN19scr	230.489	315.6
CN19scr	290.889	331.6
CN19scr	237.422	393.467
CN19scr	246.844	303.467
CN19o	277.778	262.933
CN19o	220.667	269.6
CN19o	305.911	335.067
CN19o	273.422	283.2
CN19o	213.511	276.133
CN19o	297.067	373.333
CN19o	344.222	330.8
CN19o	260.4	294.133

## Sheet: Fig. 5d
	Rebound ratio
CN19scr	1.59472
CN19scr	1.40797
CN19scr	1.39168
CN19scr	1.67144
CN19scr	1.36926
CN19scr	1.13995
CN19scr	1.65724
CN19scr	1.22938
CN19o	0.94656
CN19o	1.22175
CN19o	1.09531
CN19o	1.03576
CN19o	1.2933
CN19o	1.25673
CN19o	0.961007
CN19o	1.12954

## Sheet: Fig. 5e
Pws	Basal	SD
CN19scr	0.03582	0.0492935
CN19scr	0.0218131	0.0246046
CN19scr	0.0311713	0.0463918
CN19scr	0.0285236	0.0519536
CN19scr	0.0254913	0.0342895
CN19scr	0.0368386	0.0429111
CN19scr	0.0194337	0.0416497
CN19scr	0.0299483	0.0432138
CN19o	0.0672482	0.0796383
CN19o	0.0563529	0.0674956
CN19o	0.0595563	0.0671978
CN19o	0.0792211	0.0760073
CN19o	0.0545009	0.0612797
CN19o	0.0769772	0.08
CN19o	0.0615207	0.0589243
CN19o	0.0574614	0.0601127

## Sheet: Fig. 5f
Psw	Basal	SD
CN19scr	0.0951049	0.0636402
CN19scr	0.0430904	0.0277886
CN19scr	0.0498779	0.0403058
CN19scr	0.0544045	0.0394008
CN19scr	0.0546476	0.0439375
CN19scr	0.0543565	0.0502614
CN19scr	0.0394951	0.0349034
CN19scr	0.0577554	0.0593146
CN19o	0.106682	0.137931
CN19o	0.128109	0.113254
CN19o	0.0809927	0.0768006
CN19o	0.130483	0.117232
CN19o	0.130088	0.0985031
CN19o	0.112889	0.0746429
CN19o	0.0671475	0.0689238
CN19o	0.101059	0.086582

## Sheet: Fig. 5h
Sleep duration	Saline	MK801
CN19scr	277.733	389.6
CN19scr	286.933	449.2
CN19scr	384.933	546.8
CN19scr	261.733	471.333
CN19scr	303.2	367.067
CN19scr	294	525.6
CN19scr	305.733	400.4
CN19scr	244.667	413.2
CN19scr	327.333	405.2
CN19scr	273.067	376
CN19o	221.6	346.933
CN19o	286.933	362.133
CN19o	279.067	342.133
CN19o	298.933	362
CN19o	341.333	303.6
CN19o	297.467	401.733
CN19o	272.533	368.667
CN19o	318.667	403.733
CN19o	310.267	348.133
CN19o	344.933	374.8

## Sheet: Fig. 5i
	Rebound ratio
CN19scr	1.40278
CN19scr	1.56552
CN19scr	1.42051
CN19scr	1.80082
CN19scr	1.21064
CN19scr	1.78776
CN19scr	1.30964
CN19scr	1.68883
CN19scr	1.23788
CN19scr	1.37695
CN19o	1.56558
CN19o	1.26208
CN19o	1.22599
CN19o	1.21097
CN19o	0.889453
CN19o	1.35052
CN19o	1.35274
CN19o	1.26695
CN19o	1.12205
CN19o	1.08659

## Sheet: Fig. 5j
Pws	Saline	MK801
CN19scr	0.0434936	0.0607636
CN19scr	0.0435002	0.0830514
CN19scr	0.0714424	0.10608
CN19scr	0.0172497	0.0694344
CN19scr	0.0465755	0.0642722
CN19scr	0.0476223	0.0822002
CN19scr	0.0423732	0.0737703
CN19scr	0.026941	0.0708283
CN19scr	0.0416436	0.046128
CN19scr	0.0387227	0.0496325
CN19o	0.0375258	0.0490907
CN19o	0.0489119	0.0945994
CN19o	0.0520735	0.0495123
CN19o	0.0513432	0.047083
CN19o	0.0622043	0.105703
CN19o	0.0805949	0.0809737
CN19o	0.0648275	0.058612
CN19o	0.0710329	0.0916522
CN19o	0.0798424	0.0513459
CN19o	0.0620036	0.0782557

## Sheet: Fig. 5k
Psw	Saline	MK801
CN19scr	0.0730673	0.0494773
CN19scr	0.0599622	0.0307615
CN19scr	0.0465975	0.0290242
CN19scr	0.0420044	0.032784
CN19scr	0.0552281	0.0517384
CN19scr	0.0438672	0.0215527
CN19scr	0.0498913	0.0360028
CN19scr	0.0423814	0.0399642
CN19scr	0.0353753	0.0227077
CN19scr	0.0652765	0.0238434
CN19o	0.0807135	0.0431736
CN19o	0.0786318	0.0711432
CN19o	0.0834316	0.0519744
CN19o	0.0733975	0.0331821
CN19o	0.0720505	0.10114
CN19o	0.110495	0.0504665
CN19o	0.083315	0.037918
CN19o	0.0661998	0.0647234
CN19o	0.084796	0.0548047
CN19o	0.0666156	0.0644337

## Sheet: Fig. 5l
	NREM sleep duration
CN19scr	655.733
CN19scr	619.867
CN19scr	533.467
CN19scr	591.067
CN19o	539.067
CN19o	687.333
CN19o	655.733
CN19o	574.8
CN19o	697.333
CN19o	620

## Sheet: Fig. 5m
	REM sleep duration
CN19scr	102.4
CN19scr	110
CN19scr	113.6
CN19scr	99.4667
CN19o	73.3333
CN19o	94.6667
CN19o	100.933
CN19o	120.133
CN19o	134.533
CN19o	108.933

[truncated: 2 more sheets: Fig. 5n, Fig. 5p]
