# Supplementary material for: Cortical parvalbumin neurons are responsible for homeostatic sleep rebound through CaMKII activation
Source: Nat Commun. 2024 Jul 18;15:6054. doi: 10.1038/s41467-024-50168-5 (PMC11258272; doi:10.1038/s41467-024-50168-5)
Supplement: Supplementary file 4 — Source Data [file 41467_2024_50168_MOESM4_ESM.zip › Source Data/source_data_supp_fig4.xlsx]

## Sheet: Supp Fig. 4c
	Isocortex	OLF	HPF	CTXsp	STR	PAL	TH	HY	MB	P	MY
S	16.9671	14.1973	11.4897	3.36858	1.64592	0.53377	4.24131	7.23867	1.25185	26.275	10.1717
S	9.1567	7.43055	4.85381	1.572	1.0009	0.85402	0.59181	22.9663	0.95249	55.782	5.3603
S	16.0181	34.7544	68.7036	29.4189	10.1424	4.91064	10.7512	139.18	7.26616	132.991	36.4888
S	88.4282	110.473	199.1	97.1273	50.2672	78.5703	54.348	672.933	40.3041	382.933	151.445
S	216.411	232.574	156.353	235.127	62.6784	48.3591	46.8517	400.035	22.5605	614.201	167.784
S	122.971	216.749	191.315	293.964	25.4005	4.48363	10.3074	95.0898	18.7233	262.391	26.9307
SD	223.346	420.222	161.559	613.867	327.449	438.969	399.62	1638.64	166.469	465.349	104.203
SD	221.253	592.367	182.381	494.844	285.344	310.438	239.634	1474.91	131.771	800.999	249.448
SD	186.2	212.531	193.941	398.278	165.504	163.973	95.6268	872.194	59.7622	326.971	52.6666
SD	210.701	363.24	162.216	484.514	159.476	155.753	107.118	1085.6	76.7165	592.714	140.982
SD	211.658	308.164	143.949	473.51	134.676	197.386	103.912	1058.36	67.5998	352.169	80.3399
SD	164.188	139.125	111.919	320.576	76.8911	62.8776	47.1476	487.097	62.8646	348.039	74.915

## Sheet: Supp Fig. 4d
	Isocortex	OLF	HPF	CTXsp	STR	PAL	TH	HY	MB	P	MY
S	726.039	67.0463	245.293	69.7295	86.2328	303.072	142.478	46.7881	93.9975	68.5904	33.5503
S	439.075	42.4419	193.988	104.987	96.175	167.175	59.5756	13.6877	73.1787	28.9085	12.0122
S	639.679	110.537	480.363	319.453	132.163	344.065	293.39	79.3621	334.216	223.068	192.228
S	1695.25	466.476	865.924	631.047	345.02	1348.4	474.83	286.125	719.486	1212	954.166
S	1482.04	310.113	787.161	649.349	343.508	946.259	521.977	173.794	393.325	440.151	472.772
S	1098.31	255.936	522.593	608.814	293.418	833.421	232.582	129.572	394.822	440.57	359.108
SD	1649.43	272.468	608.953	498.998	284.255	928.538	362.829	111.147	323.848	359.89	345.352
SD	1937.82	449.58	867.166	563.114	347.4	1216.02	648.625	271.779	622.305	784.659	474.71
SD	1265.22	207.713	593.759	372.452	217.795	769.797	346.111	118.451	290.538	314.283	259.264
SD	2056.7	337.415	809.132	586.245	345.665	1073.4	466.15	182.809	440.515	603.009	583.659
SD	1925.81	358.508	688.584	688.088	395.154	1067.74	338.22	203.407	424.975	600.794	524.89
SD	1766.65	275.487	764.533	537.625	317.04	950.957	386.995	120.228	386.876	368.449	363.338

## Sheet: Supp Fig. 4e
	Isocortex	OLF	HPF	CTXsp	STR	PAL	TH	HY	MB	P	MY
S	0.13788	0.06424	0.16414	0	0.02224	0	0.04932	0	0.02721	0.65837	0.61353
S	0.07299	0.06424	0.02345	0	0.08897	0	0	0	0.05443	1.13719	0.06458
S	0.53529	0.83513	1.85242	1.572	0.31139	0	0.44386	0.46064	0.381	14.0652	10.5592
S	4.7365	8.99375	19.4621	7.63544	0.77848	7.25921	6.1647	13.227	5.11625	120.841	25.9296
S	8.4592	10.8353	11.5131	13.9235	2.113	2.98909	3.40291	4.86965	1.3607	112.821	49.825
S	5.38534	4.38981	6.61243	6.51258	0.44484	0	0.39454	0.78967	1.27906	29.1479	4.6499
SD	20.6735	16.874	14.5145	36.6052	2.93596	10.6753	8.08808	14.938	5.11625	37.1082	16.9205
SD	21.882	64.755	30.5297	49.9672	5.18242	19.0021	9.51829	33.0347	7.51109	195.716	103.331
SD	12.0765	5.03222	14.9835	9.20744	1.22332	2.98909	1.57816	6.05416	1.33349	28.9085	7.91129
SD	20.049	18.1802	13.2718	28.9698	1.71265	5.55116	4.58653	12.1083	4.19097	122.337	53.8613
SD	17.3401	30.4717	9.1683	59.6238	2.13525	4.27012	3.94541	15.5302	4.32704	59.1936	28.965
SD	10.6328	9.03657	7.19864	22.794	0.80072	1.17428	0.39454	4.01417	3.78276	39.5622	13.1747

## Sheet: Supp Fig. 4f
	FRP	MO	SS	GU	VISC	AUD	VIS	ACA	PL	ILA	ORB	AI	RSP	PTLp	TEa	PERI	ECT
S	NaN	1.06383	5.97015	NaN	0	0	4.65116	0	0	0	0.253485	0.900901	4.25532	40	1.85185	0	0
S	50	3.07692	2.15054	0	0	0	4.54545	NaN	0	NaN	0	2.22222	0	16.6667	0	0	0
S	0	2.71845	2.85714	0	0	0.888889	1.17647	0	0	0	0	16.2602	7.35294	15.3846	0.671141	1.63934	7.69231
S	4.16667	7.64095	11.8696	6	2.9703	7.05128	3.15671	0	4.93827	0	1.73965	4.48239	3.41556	7.57576	1.06952	2.43902	4.375
S	1.82927	5.75595	3.54502	4.23729	5.31915	2.15535	4.15746	17.5439	3.7037	14.2857	1.84984	5.79323	1.53509	5.66535	2.85714	7.70642	4.22125
S	1	2.03636	5.34962	15.6051	3.84615	7.00637	1.62075	0	2.17391	0	1.42232	2.53165	0.71048	1.66667	21.8667	4.33437	6.97674
SD	1.92308	13.6197	14.8805	3.91459	4.34783	8.93588	14.8444	3.05398	3.10559	0.531915	8.54247	4.89362	8.76656	15.7609	3.0321	6.21622	3.57569
SD	3.0303	11.837	14.2857	4.93827	5.50239	12.7497	12.4272	6.19946	1.84697	1.05042	6.03248	8.6122	14.334	18.0328	5.55303	5.68562	3.58079
SD	3.33333	7.86241	12.0864	4.91803	5.55556	8.7156	6.1032	5.14019	2.05882	1.06838	7.01933	1.81962	5.15781	17.3375	2.51185	2.98013	2.03291
SD	2.17391	7.85597	14.5542	3.77358	6.64653	12.7855	12.0143	7.53839	1.23967	1.46199	7.76256	5.51559	10.2896	13.8211	6.37363	4.17495	4.02901
SD	0	7.92733	12.5736	6.16438	5.7554	11.3187	8.74213	6.93069	1.48148	4.0201	2.96392	3.2636	8.32625	11.0224	6.04199	3.69004	3.96745
SD	5	6.91964	11.9325	3.4965	7.48899	9.2467	5.86193	6.82128	1.5544	0	4.53809	3.37838	7.11071	10.0418	2.83341	4.62725	2.5

## Sheet: Supp Fig. 4g
	FRP	MO	SS	GU	VISC	AUD	VIS	ACA	PL	ILA	ORB	AI	RSP	PTLp	TEa	PERI	ECT
S	0	0.0106872	0.00727286	0	0	0	0.0322685	0	0	0	0.167294	0.0712251	0.0316106	0.109951	0.389105	0	0
S	4	0.019279	0.00636335	0	0	0	0.124922	0	0	0	0	0.160514	0	0.13986	0	0	0
S	0	0.128217	0.0206676	0	0	0.194363	0.0364033	0	0	0	0	0.869943	0.10175	0.128535	0.444444	0.401606	2.42915
S	1.05882	0.252364	0.238436	0.10627	0.0928218	1.36012	0.293071	0	0.278552	0	0.297314	0.749197	0.0826712	0.216497	0.434783	1.17878	1.55383
S	1.71429	0.495655	0.497433	0.351865	1.2087	0.802544	0.876265	0.127551	0.08285	0.19084	0.28581	1.01674	0.0935766	0.852836	0.932712	19.2661	4.95726
S	2.1978	0.242246	0.419225	1.85958	0.0456621	1.83059	0.244678	0	0.191205	0	0.23415	0.443727	0.0449843	0.180832	5.86133	4.82759	2.75591
SD	0.292398	0.961104	0.629744	0.347771	0.576701	3.52151	2.5199	3.45659	5.6391	2.96296	2.50389	1.20377	1.52712	0.540843	2.98246	5.38642	3.23974
SD	0.206612	0.548791	0.373046	0.741198	0.695494	3.21984	2.94107	2.81311	2.06186	2.18341	1.60375	2.87545	0.990886	0.696643	5.29514	2.61941	4.33862
SD	0.446429	0.288171	0.443411	0.682335	1.17801	6.00316	2.31725	1.40953	1.18044	2.89017	0.849022	0.641562	0.62611	1.89381	5.06208	3.11419	3.56537
SD	0.20202	0.3765	0.32099	0.289436	0.585574	3.50408	2.67618	2.03364	0.525394	1.72414	0.730492	1.36722	0.809255	0.661607	5.56622	3.0086	3.77644
SD	0	0.277931	0.381045	0.432277	0.372613	4.13289	2.39173	0.492888	0.421053	1.14449	0.93852	0.604276	0.501535	1.40587	3.93071	2.89436	2.37082
SD	0.37037	0.311924	0.293751	0.230309	0.527623	2.33966	1.40171	0.834864	1.14504	0	0.328099	0.845411	0.508889	0.724857	2.66912	1.78571	2.83019
