# Supplementary material for: Cortical parvalbumin neurons are responsible for homeostatic sleep rebound through CaMKII activation
Source: Nat Commun. 2024 Jul 18;15:6054. doi: 10.1038/s41467-024-50168-5 (PMC11258272; doi:10.1038/s41467-024-50168-5)
Supplement: Supplementary file 4 — Source Data [file 41467_2024_50168_MOESM4_ESM.zip › Source Data/source_data_fig8.xlsx]

## Sheet: Fig. 8b
	Isocortex	OLF	HPF	CTXsp	STR	PAL	TH	HY	MB	P	MY
WT	14821	850	1080	115	51	6	11	15	500	10	0
WT	23846	948	1088	175	156	26	10	32	388	1	0
WT	10876	671	422	91	161	17	3	15	158	0	0
WT	12176	941	1134	113	46	6	2	1	528	20	10
T286D	45410	2449	5097	447	251	29	19	31	1641	102	24
T286D	41633	2503	6139	632	293	45	25	37	1298	155	75
T286D	21054	1043	643	169	187	54	27	46	339	37	2
T286D	18245	826	755	157	134	18	37	50	506	2	0

## Sheet: Fig. 8c
Layer	FRP	MOp	MOs	SSp-n	SSp-bfd	SSp-ll	SSp-m	SSp-ul	SSp-tr	SSp-un	SSs	AUDd	AUDp	AUDpo	AUDv	VISal	VISam	VISl	VISp	VISpl	VISpm	VISli	VISpor	RSPagl	RSPd	RSPv	VISa	VISrl	ORBl	ORBm	ORBvl	ACAd	ACAv	PL	ORBm	ILA	VISC	GU	AId	AIp	AIv	PERI	TEa	ECT
1	0.230769	0.4	0.431373	0.238095	0.0239234	-0.176471	0.101695	0.179487	0.319149	0.241379	0.23127	0.406593	0.317829	0.416667	0.403509	0.010101	0.517241	0.0819672	0.049239	0.903226	0.0681818	0.363636	0.625	0.34728	0.201278	0.221311	0.0707071	0.207101	0.553816	0.120879	0.27619	0.320312	0.192308	0.25	0.120879	1	-0.125	0.6	0.677419	0.666667	0.659574	0.5	0.368421	0.288889
0.666667	0.714286	0.373818	0.3781	0.339024	0.237284	0.276527	0.326562	0.335852	0.284267	0.338442	0.334128	0.305785	0.272189	0.264957	0.235165	0.196581	0.221344	0.186691	0.0520296	0.418605	0.188962	0.290749	0.405405	0.16016	0.168919	0.415073	0.2695	0.244886	0.455202	0.308017	0.3	0.286004	0.13242	0.218182	0.308017	0.5	0.313531	0.493151	0.4677	0.371824	0.277778	0.420875	0.252907	0.478261
4				0.47234	0.367468	0.248092	0.396786	0.418474	0.196755	0.43299	0.450508	0.423221	0.299444	0.388571	0.512931	0.262195	0.389423	0.304682	0.230339	0.186667	0.22426	0.312139	0.415584				0.370098	0.392133									0.396985	0.467532					0.378323
5	0.697479	0.437237	0.40872	0.611511	0.488018	0.475978	0.379011	0.553517	0.35157	0.552826	0.589828	0.491082	0.409326	0.389646	0.53866	0.397218	0.2928	0.395284	0.442889	0.249169	0.331862	0.464503	0.386322	0.351927	0.378796	0.366636	0.37323	0.420523	0.403429	0.313433	0.413836	0.309922	0.153374	0.439169	0.313433	0.6	0.691906	0.638393	0.444304	0.389381	0.337986	0.684211	0.457801	0.473684
6	0.542484	0.486218	0.442733	0.694656	0.346119	0.258278	0.509518	0.539301	-0.0610932	0.491166	0.552211	0.25	0.299065	0.265306	0.522581	0.323944	0.0887097	0.383234	0.412985	0.25	0.407008	0.289474	0.426471	0.229258	0.295348	0.318505	0.166102	0.266187	0.414343	0.424242	0.399015	0.253241	0.160494	0.463415	0.424242	0.826087	0.714286	0.633929	0.465035	0.764706	0.339623	0.617021	0.471831	0.49505

## Sheet: Fig. 8d
	FRP	MO	SS	GU	VISC	AUD	VIS	ACA	PL	ILA	ORB	AI	RSP	PTLp	TEa	PERI	ECT	Isocortex
WT	0.836172	2.27253	3.32356	1.62225	1.99362	2.93139	3.38973	2.10176	0.547322	0.153905	2.02855	1.34959	2.89946	3.2425	1.03087	1.9765	0.717025	2.72725
WT	1.78908	5.2002	4.90999	3.65688	2.88094	2.46532	3.96521	2.74311	0.978772	0.0734574	2.28584	1.77531	3.72904	4.26533	1.20028	0.823045	0.863185	3.68545
WT	1.20284	2.88513	3.29892	2.23496	2.24719	2.1002	2.60768	2.35167	1.19573	0.18797	2.37804	1.89273	2.98941	3.11377	1.00339	0.310318	0.841852	2.67417
WT	1.33245	3.67205	4.32065	2.65306	2.01342	3.18423	4.63431	1.71435	0.732923	0	1.96541	2.43708	3.7879	4.08805	2.02912	2.34202	0.98172	3.71538
T286D	3.84075	7.60698	10.8465	6.14498	6.06441	5.28327	9.51967	5.19773	2.37278	0.495595	5.69974	3.10432	8.4269	9.19255	2.496	2.06382	1.90843	7.37997
T286D	2.42681	5.94788	5.67569	5.28899	3.48378	4.40625	5.43571	3.05008	1.54691	0.254499	3.13101	2.49095	4.39164	5.62798	2.21986	3.37635	1.97458	4.62274
T286D	1.8733	4.16314	5.30472	1.60428	2.33577	3.80308	5.72128	3.15735	1.07704	0.296121	2.96831	2.10777	5.01519	5.87191	1.46841	1.53531	0.672269	4.36558
T286D	4.06298	8.93637	9.9716	5.27623	4.154	5.45192	9.45184	7.58119	3.23717	1.8615	6.54571	4.0672	8.91224	10.85	2.10547	1.36986	1.00644	8.19926

## Sheet: Fig. 8e
c-Fos signal intensity	WT	T286D
39.0625	0	0
117.188	0	0
195.312	0	0
273.438	0.25	16.5
351.562	7.75	480
429.688	48.25	2355.25
507.812	124.5	4268.5
585.938	185.5	5791
664.062	351.25	11311.2
742.188	928.25	25807.8
820.312	1527.75	46195
898.438	1755.75	52851.8
976.562	1773.5	47728
1054.69	1478.75	39551.8
1132.81	1193.25	31917.5
1210.94	990.25	25566.8
1289.06	857.75	20628.5
1367.19	763	17643.5
1445.31	636	17045.8
1523.44	531.25	17953
1601.56	468	19308.2
1679.69	370.75	20227
1757.81	300.5	19947.2
1835.94	243.5	18695.2
1914.06	200.5	16811
1992.19	159.75	14637
2070.31	108.25	12431.2
2148.44	94	10512.2
2226.56	71.25	8846.5
2304.69	57.25	7408
2382.81	45.5	6173.5
2460.94	34.5	5194.25
2539.06	29.25	4313.75
2617.19	21.25	3605.25
2695.31	14	2994.75
2773.44	13.75	2494
2851.56	7.75	2102.75
2929.69	5.5	1711.75
3007.81	7.25	1474
3085.94	3.5	1262.5
3164.06	4.75	1059
3242.19	4.75	884.25
3320.31	2.5	764.5
3398.44	2.75	663.5
3476.56	1.25	582.75
3554.69	1.5	489.5
3632.81	0.75	418.25
3710.94	0.75	361
3789.06	0.25	325.25
3867.19	1	268
3945.31	0	232.75
4023.44	0	211.75
4101.56	0	186.25
4179.69	0	153.25
4257.81	0.25	126.75
4335.94	0	110.25
4414.06	0.25	97
4492.19	0	98
4570.31	0	77.25
4648.44	0	71.5
4726.56	0	64
4804.69	0	60
4882.81	0	46.75
4960.94	0	46.5

## Sheet: Fig. 8g
Condition	pT286 intensity (E285D)
S	0.648349
S	1.8545
S	5.6063
S	0.461307
S	0.691334
S	0.244517
S	0.58954
S	0.788382
S	0.574477
S	0.422864
S	0.227321
S	2.86521
S	0.192784
S	0.643913
S	0.612986
S	0.409103
S	0.493923
S	0.629764
S	1.2595
S	0.986439
S	0.797491
SD	2.56321
SD	2.40955
SD	1.52021
SD	1.64703
SD	1.23178
SD	1.37785
SD	0.612792
SD	1.13728
SD	0.974879
SD	1.43602
SD	3.80214
SD	8.48771
SD	1.37175
SD	1.6248
SD	1.24297
SD	4.41533
SD	1.4677
SD	2.47666
SD	0.548291
SD	0.391339
SD	0.842948
