# Supplementary material for: Cortical parvalbumin neurons are responsible for homeostatic sleep rebound through CaMKII activation
Source: Nat Commun. 2024 Jul 18;15:6054. doi: 10.1038/s41467-024-50168-5 (PMC11258272; doi:10.1038/s41467-024-50168-5)
Supplement: Supplementary file 4 — Source Data [file 41467_2024_50168_MOESM4_ESM.zip › Source Data/source_data_supp_fig5.xlsx]

## Sheet: Supp Fig. 5b
	Mouse #1	Mouse #2	Mouse #3	Mouse #4
Isocortex	0.338793	0.820879	0.378734	0.21802
OLF	0.26088	0.512094	0.240678	0.137751
HPF	0.132193	0.693556	0.156106	0.116454
CTXsp	0.277872	0.60494	0.262093	0.14306
STR	0.158664	0.364572	0.195837	0.128679
PAL	0.609845	0.319779	0.540418	0.507415
TH	0.0351664	0.187872	0.0339077	0.0261514
HY	0.340299	0.296546	0.268705	0.162212
MB	0.0706473	0.258069	0.100627	0.0862919
P	0.0139795	0.403911	0.028448	0.0190421
MY	0.0386394	0.460834	0.0355796	0.0282745

## Sheet: Supp Fig. 5c
Layer	FRP	MOp	MOs	SSp-n	SSp-bfd	SSp-ll	SSp-m	SSp-ul	SSp-tr	SSp-un	SSs	AUDd	AUDp	AUDpo	AUDv	VISal	VISam	VISl	VISp	VISpl	VISpm	VISli	VISpor	RSPagl	RSPd	RSPv	VISa	VISrl	ORBl	ORBm	ORBvl	ACAd	ACAv	PL	ORBm	ILA	VISC	GU	AId	AIp	AIv	PERI	TEa	ECT
1	664.904	372.761	380.674	758.024	662.522	282.391	553.561	403.217	304.565	529.578	687.603	659.165	660.45	407.693	611.71	447.876	265.977	408.973	332.694	250.924	274.871	505.626	477.217	325.509	608.96	204.992	262.761	487.74	1025.03	466.557	755.514	445.597	212.827	476.53	466.557	131.544	253.338	388.937	567.293	286.772	695.442	381.327	234.784	386.46
0.666667	1227.41	1867.06	1387.76	1285.65	988.254	1323.48	1689.89	1825.19	1790.48	1484.92	1418.18	1264.32	1058.15	1305.28	898.312	1605.76	1635.95	1153.28	973.256	407.772	1387.75	1022.11	646.632	1034.88	806.799	167.316	1747.94	1401.63	1623.78	1071.8	1625.21	953.496	633.601	790.724	1071.8	366.928	730.174	949.367	1089.73	471.587	867.436	733.726	665.076	520.811
4				1132.63	708.5	1027.36	1409.82	1510.19	1779.28	1038.73	1610	1530.42	1435.69	1778.52	1025.94	1653.33	2553.9	1709.9	1324.46	1012.2	1711.81	1353.36	871.901				1918.49	1032.78									1261.99	1165.99					921.091
5	1201.05	2115.26	2112.24	1503.45	694.439	785.96	2204.49	1405.01	1187.61	1150.46	1300.15	834.84	1037.4	899.994	803.502	746.434	1410.53	1047.04	1158.49	863.735	935.913	804.276	596.135	1430.57	902.702	232.746	1094.71	698.456	1290.15	1103.62	1081.36	1763.85	1171.45	933.22	1103.62	557.168	666.251	760.524	1436.37	572.364	1234.8	471.558	494.891	361.47
6	381.73	758.496	756.359	835.168	370.946	515.112	1141.92	651.253	545.455	538.384	561.829	293.446	306.944	230.093	278.091	212.861	372.926	425.298	584.277	470.03	346.369	309.127	316.916	643.407	501.629	206.641	249.315	206.887	451.773	377.195	358.481	656.724	714.908	266.034	377.195	280.508	250.699	330.09	477.561	372.309	664.792	231.793	254.639	236.351

## Sheet: Supp Fig. 5d
	Sleep duration
Ctrl	651.111
Ctrl	745.422
Ctrl	760.089
Ctrl	709.644
Ctrl	681.733
Ctrl	749.911
TeLC	696.933
TeLC	732.489
TeLC	727.756
TeLC	827.156

## Sheet: Supp Fig. 5e
	Sleep duration
Ctrl	0.0260626
Ctrl	0.0327358
Ctrl	0.0337525
Ctrl	0.025016
Ctrl	0.0325398
Ctrl	0.0385367
TeLC	0.0506429
TeLC	0.0428889
TeLC	0.0416422
TeLC	0.0539987

## Sheet: Supp Fig. 5f
	Sleep duration
Ctrl	0.031321
Ctrl	0.0305542
Ctrl	0.0302538
Ctrl	0.0257324
Ctrl	0.0360492
Ctrl	0.0354003
TeLC	0.054252
TeLC	0.0412145
TeLC	0.041193
TeLC	0.0399503

## Sheet: Supp Fig. 5j
	Δ Sleep duration
E11-EGFP	-4.13333
E11-EGFP	-28.9333
E11-EGFP	6
E11-EGFP	-23.7333
E11-EGFP	8.53333
E11-EGFP	16.9333
E11-EGFP	4.93333
E11-EGFP	-7.46667
E11-hM3Dq	18.5333
E11-hM3Dq	85.6
E11-hM3Dq	114.8
E11-hM3Dq	148.267
E11-hM3Dq	121.2
E11-hM3Dq	106.133
E11-hM3Dq	128.267
E11-hM3Dq	128.267
E11-hM4Di	-75.3333
E11-hM4Di	-66.4
E11-hM4Di	-26.9333
E11-hM4Di	-69.4667
E11-hM4Di	-37.4667
E11-hM4Di	-87.2
E11-hM4Di	-30.1333
E11-hM4Di	-51.7333

## Sheet: Supp Fig. 5l
	Δ Pws
E11-EGFP	0.000435897
E11-EGFP	-0.0374159
E11-EGFP	1.1995e-05
E11-EGFP	-0.0328424
E11-EGFP	-0.00616745
E11-EGFP	0.0104061
E11-EGFP	-0.00403085
E11-EGFP	-0.0148118
E11-hM3Dq	0.122459
E11-hM3Dq	0.145098
E11-hM3Dq	0.283531
E11-hM3Dq	0.179592
E11-hM3Dq	0.970297
E11-hM3Dq	0.186322
E11-hM3Dq	0.988565
E11-hM3Dq	0.265178
E11-hM4Di	-0.0357391
E11-hM4Di	-0.0410798
E11-hM4Di	0.0330629
E11-hM4Di	-0.0266344
E11-hM4Di	-0.0162633
E11-hM4Di	-0.0416667
E11-hM4Di	-0.0151246
E11-hM4Di	-0.0135135

## Sheet: Supp Fig. 5n
	Δ Psw
E11-EGFP	0.0212898
E11-EGFP	-0.00984994
E11-EGFP	-0.0169429
E11-EGFP	-0.00870394
E11-EGFP	-0.025538
E11-EGFP	-0.00741489
E11-EGFP	-0.00793752
E11-EGFP	-0.0126609
E11-hM3Dq	0.088316
E11-hM3Dq	0.0058392
E11-hM3Dq	-0.0573725
E11-hM3Dq	-0.100892
E11-hM3Dq	-0.0589569
E11-hM3Dq	-0.0372527
E11-hM3Dq	-0.0283505
E11-hM3Dq	-0.0336095
E11-hM4Di	0.282545
E11-hM4Di	0.927711
E11-hM4Di	0.147077
E11-hM4Di	0.957774
E11-hM4Di	0.0665496
E11-hM4Di	0.957187
E11-hM4Di	0.929204
E11-hM4Di	0.969072
