# Supplementary material for: Cortical parvalbumin neurons are responsible for homeostatic sleep rebound through CaMKII activation
Source: Nat Commun. 2024 Jul 18;15:6054. doi: 10.1038/s41467-024-50168-5 (PMC11258272; doi:10.1038/s41467-024-50168-5)
Supplement: Supplementary file 4 — Source Data [file 41467_2024_50168_MOESM4_ESM.zip › Source Data/source_data_supp_fig14.xlsx]

## Sheet: Supp Fig. 14c
Dilution	Sample	CaM(-)	CaM(+)
0.007813	WT#1	1.56	18.7
0.015625	WT#1	0.77	30.2
0.03125	WT#1	-0.07	55.9
0.0625	WT#1	2.04	68.3
0.125	WT#1	2.22	73.4
0.25	WT#1	10.9	72.8
0.5	WT#1	9.93	64.4
1	WT#1	19.1	57.7
0.007813	WT#2	0.85	18.2
0.015625	WT#2	0.82	33.3
0.03125	WT#2	-0.05	58.1
0.0625	WT#2	1.91	73.4
0.125	WT#2	2.07	78.5
0.25	WT#2	11.5	76
0.5	WT#2	9.18	68.1
1	WT#2	17	59
0.007813	E285D#1	0.5	14.5
0.015625	E285D#1	0.95	29.7
0.03125	E285D#1	2.27	51
0.0625	E285D#1	1.57	65
0.125	E285D#1	2.7	78.4
0.25	E285D#1	8.76	74.4
0.5	E285D#1	10.9	63.5
1	E285D#1	17.5	56.8
0.007813	E285D#2	0.56	17.6
0.015625	E285D#2	0.89	35.3
0.03125	E285D#2	2.27	54.8
0.0625	E285D#2	1.56	69.1
0.125	E285D#2	2.64	78.7
0.25	E285D#2	10.1	74.7
0.5	E285D#2	11.1	64.4
1	E285D#2	17.2	58.8

## Sheet: Supp Fig. 14d
	Sleep duration
WT	727.556
WT	699.844
WT	683.178
WT	671.356
WT	742.867
E285D	709.511
E285D	698.267
E285D	703.378
E285D	669.289
E285D	689.289
E285D	678.156

## Sheet: Supp Fig. 14e
	Pws
WT	0.0351151
WT	0.0288255
WT	0.0407298
WT	0.0430004
WT	0.0406043
E285D	0.0289934
E285D	0.031023
E285D	0.042345
E285D	0.0353566
E285D	0.0342071
E285D	0.0391732

## Sheet: Supp Fig. 14f
	Psw
WT	0.0344324
WT	0.0303792
WT	0.0448332
WT	0.0490333
WT	0.0379542
E285D	0.0297591
E285D	0.0327072
E285D	0.0444071
E285D	0.0405985
E285D	0.0370449
E285D	0.0440874

## Sheet: Supp Fig. 14i
	Rebound ratio
WT	1.38969
WT	1.33945
WT	1.12813
WT	1.13129
WT	1.26074
E285D	1.44733
E285D	1.28032
E285D	1.37224
E285D	1.09642
E285D	1.32038
E285D	1.36548

## Sheet: Supp Fig. 14j
		Pws	Psw
WT	Basal	0.0354192	0.0444211
WT	Basal	0.0291405	0.0354538
WT	Basal	0.0389839	0.0418303
WT	Basal	0.0434209	0.060758
WT	Basal	0.0389982	0.0538263
E285D	Basal	0.0288791	0.0498511
E285D	Basal	0.0395824	0.063706
E285D	Basal	0.0409218	0.0604969
E285D	Basal	0.0362385	0.0499386
E285D	Basal	0.0410867	0.0600422
E285D	Basal	0.0451494	0.066818
WT	SD	0.0486982	0.0303668
WT	SD	0.037317	0.0240634
WT	SD	0.0465399	0.039604
WT	SD	0.0409377	0.0460268
WT	SD	0.0435989	0.0385819
E285D	SD	0.0444532	0.0395381
E285D	SD	0.0395357	0.041241
E285D	SD	0.0467056	0.0373085
E285D	SD	0.0301267	0.0350948
E285D	SD	0.0536	0.0462069
E285D	SD	0.0743021	0.0607287

## Sheet: Supp Fig. 14m
	Rebound ratio
WT	1.34543
WT	1.28861
WT	1.29231
WT	1.28398
WT	1.27387
E285D	2.13257
E285D	1.30484
E285D	1.34399
E285D	1.2611
E285D	1.30301
E285D	1.16184

## Sheet: Supp Fig. 14n
		Pws	Psw
WT	Saline	0.0460423	0.049029
WT	Saline	0.0502313	0.0437104
WT	Saline	0.065731	0.0419237
WT	Saline	0.0434878	0.0483724
WT	Saline	0.0459438	0.0576615
E285D	Saline	0.0303772	0.041539
E285D	Saline	0.0494627	0.0413454
E285D	Saline	0.0497689	0.0533005
E285D	Saline	0.0439564	0.0344355
E285D	Saline	0.0576582	0.0451841
E285D	Saline	0.0606639	0.0587728
WT	MK801	0.0475715	0.0257048
WT	MK801	0.0589671	0.0251332
WT	MK801	0.0579557	0.0210204
WT	MK801	0.0532669	0.0302596
WT	MK801	0.0635463	0.0365817
E285D	MK801	0.043549	0.0186051
E285D	MK801	0.0563013	0.0290582
E285D	MK801	0.0483454	0.0252231
E285D	MK801	0.0756519	0.0331583
E285D	MK801	0.0539339	0.0265993
E285D	MK801	0.0654168	0.0439823
