# Supplementary material for: Cortical parvalbumin neurons are responsible for homeostatic sleep rebound through CaMKII activation
Source: Nat Commun. 2024 Jul 18;15:6054. doi: 10.1038/s41467-024-50168-5 (PMC11258272; doi:10.1038/s41467-024-50168-5)
Supplement: Supplementary file 4 — Source Data [file 41467_2024_50168_MOESM4_ESM.zip › Source Data/source_data_supp_fig9.xlsx]

## Sheet: Supp Fig. 9a
	Sleep duration
CN19scr	705.156
CN19scr	685.556
CN19scr	709.8
CN19scr	745.578
CN19scr	700.756
CN19scr	772.556
CN19scr	710.622
CN19scr	738.533
CN19o	732.178
CN19o	1141.6
CN19o	897.444
CN19o	724.356
CN19o	754.733
CN19o	793.267
CN19o	764.267
CN19o	746.378

## Sheet: Supp Fig. 9b
	Pws
CN19scr	0.0524597
CN19scr	0.0291159
CN19scr	0.0355033
CN19scr	0.0377448
CN19scr	0.0278294
CN19scr	0.0358483
CN19scr	0.0302966
CN19scr	0.0331388
CN19o	0.0645355
CN19o	0.200646
CN19o	0.07644
CN19o	0.0784714
CN19o	0.0653873
CN19o	0.0787229
CN19o	0.0584401
CN19o	0.0542307

## Sheet: Supp Fig. 9c
	Psw
CN19scr	0.0543083
CN19scr	0.0319753
CN19scr	0.0357769
CN19scr	0.0347103
CN19scr	0.0294433
CN19scr	0.0307838
CN19scr	0.0307791
CN19scr	0.0314952
CN19o	0.0626059
CN19o	0.0525371
CN19o	0.0461033
CN19o	0.0770943
CN19o	0.0592129
CN19o	0.0643495
CN19o	0.051792
CN19o	0.050614

## Sheet: Supp Fig. 9h
	Slow-oscillation power
CN19scr	12.3712
CN19scr	8.33903
CN19scr	12.4076
CN19scr	9.89552
CN19o	13.7955
CN19o	7.14304
CN19o	8.32234
CN19o	7.36985
CN19o	9.92411
CN19o	6.50983

## Sheet: Supp Fig. 9i
	Sleep duration
CN19scr	625.733
CN19scr	736.533
CN19scr	819.733
CN19scr	825.867
CN19scr	773.2
CN19scr	695.067
CN19scr	739.867
CN19scr	680.533
CN19scr	820.533
CN19scr	899.733
CN19scr	734.4
CN19scr	730.133
CN19scr	806.533
CN19scr	708.133
CN19scr	760.8
CN19scr	811.2
CN19o	804.8
CN19o	674.667
CN19o	695.333
CN19o	680.267
CN19o	821.2
CN19o	710.533
CN19o	727.467
CN19o	792.133
CN19o	794.8
CN19o	785.333
CN19o	772.4
CN19o	799.467
CN19o	882.933

## Sheet: Supp Fig. 9j
	NREM sleep duration
CN19scr	555.6
CN19scr	641.6
CN19scr	748
CN19scr	751.6
CN19scr	693.2
CN19scr	627.067
CN19scr	670.133
CN19scr	634.533
CN19scr	736
CN19scr	806
CN19scr	650.533
CN19scr	683.6
CN19scr	766.933
CN19scr	649.333
CN19scr	698.133
CN19scr	735.2
CN19o	784.667
CN19o	635.2
CN19o	642.667
CN19o	602.133
CN19o	748.267
CN19o	664.4
CN19o	682.933
CN19o	750.267
CN19o	755.333
CN19o	758.4
CN19o	701.2
CN19o	763.067
CN19o	840.533

## Sheet: Supp Fig. 9k
	REM sleep duration
CN19scr	70.1333
CN19scr	94.9333
CN19scr	71.7333
CN19scr	74.2667
CN19scr	80
CN19scr	68
CN19scr	69.7333
CN19scr	46
CN19scr	84.5333
CN19scr	93.7333
CN19scr	83.8667
CN19scr	46.5333
CN19scr	39.6
CN19scr	58.8
CN19scr	62.6667
CN19scr	76
CN19o	20.1333
CN19o	39.4667
CN19o	52.6667
CN19o	78.1333
CN19o	72.9333
CN19o	46.1333
CN19o	44.5333
CN19o	41.8667
CN19o	39.4667
CN19o	26.9333
CN19o	71.2
CN19o	36.4
CN19o	42.4

## Sheet: Supp Fig. 9n
	Delta power
CN19scr	49.7072
CN19scr	48.4512
CN19scr	47.0692
CN19scr	52.3784
CN19scr	40.539
CN19scr	42.6507
CN19scr	48.5454
CN19scr	50.3806
CN19scr	48.6089
CN19scr	46.6783
CN19scr	50.8548
CN19scr	42.6304
CN19scr	46.6659
CN19scr	42.7361
CN19scr	36.1725
CN19scr	40.0479
CN19o	33.6062
CN19o	31.5136
CN19o	54.051
CN19o	35.8477
CN19o	38.6056
CN19o	42.6805
CN19o	33.4823
CN19o	38.7937
CN19o	48.5533
CN19o	28.3072
CN19o	40.1788
CN19o	52.4203
CN19o	44.4148

## Sheet: Supp Fig. 9o
Sleep duration	Basal	SD
CN19scr	625.733	597.067
CN19scr	736.533	685.2
CN19scr	819.733	671.733
CN19scr	825.867	613.333
CN19scr	773.2	624.933
CN19scr	695.067	618.667
CN19scr	739.867	630.667
CN19scr	680.533	614.4
CN19scr	820.533	650.133
CN19scr	899.733	695.2
CN19scr	734.4	626.533
CN19scr	730.133	604
CN19scr	806.533	673.2
CN19scr	708.133	577.467
CN19scr	760.8	615.067
CN19scr	811.2	629.333
CN19o	804.8	633.067
CN19o	674.667	569.733
CN19o	695.333	605.867
CN19o	680.267	652
CN19o	821.2	606.8
CN19o	710.533	655.733
CN19o	727.467	625.867
CN19o	792.133	592
CN19o	794.8	700.533
CN19o	785.333	675.467
CN19o	772.4	647.733
CN19o	799.467	603.467
CN19o	882.933	608.267

## Sheet: Supp Fig. 9p
	Rebound ratio
CN19scr	1.71633
CN19scr	1.42019
CN19scr	1.14589
CN19scr	1.04884
CN19scr	1.26673
CN19scr	1.17997
CN19scr	1.42283
CN19scr	1.47703
CN19scr	1.05805
CN19scr	1.13705
CN19scr	1.3106
CN19scr	1.35802
CN19scr	1.29199
CN19scr	1.17161
CN19scr	1.1307
CN19scr	1.25139
CN19o	1.17604
CN19o	1.36287
CN19o	1.08869
CN19o	1.64231
CN19o	1.1482
CN19o	1.82353
CN19o	1.51961
CN19o	1.02656
CN19o	1.13784
CN19o	1.36045
CN19o	1.21905
CN19o	0.90518
CN19o	0.798924
