# Supplementary material for: Cortical parvalbumin neurons are responsible for homeostatic sleep rebound through CaMKII activation
Source: Nat Commun. 2024 Jul 18;15:6054. doi: 10.1038/s41467-024-50168-5 (PMC11258272; doi:10.1038/s41467-024-50168-5)
Supplement: Supplementary file 4 — Source Data [file 41467_2024_50168_MOESM4_ESM.zip › Source Data/source_data_fig4.xlsx]

## Sheet: Fig. 4c
	CNO	Sleep duration
E11-mCherry	1.before SD	42.4
E11-mCherry	1.before SD	62
E11-mCherry	1.before SD	42.8
E11-mCherry	1.before SD	46.8
E11-mCherry	1.before SD	69.6
E11-mCherry	1.before SD	54.8
E11-mCherry	1.before SD	60.6667
E11-mCherry	1.before SD	54.6667
E11-mCherry	1.before SD	53.7333
E11-mCherry	1.before SD	37.2
E11-mCherry	1.before SD	50.9333
E11-mCherry	1.before SD	77.0667
E11-mCherry	2.SD+Sal	79.6
E11-mCherry	2.SD+Sal	102.133
E11-mCherry	2.SD+Sal	73.8667
E11-mCherry	2.SD+Sal	86
E11-mCherry	2.SD+Sal	102
E11-mCherry	2.SD+Sal	80.9333
E11-mCherry	2.SD+Sal	94.6667
E11-mCherry	2.SD+Sal	102.133
E11-mCherry	2.SD+Sal	107.867
E11-mCherry	2.SD+Sal	96.1333
E11-mCherry	2.SD+Sal	77.7333
E11-mCherry	2.SD+Sal	92.4
E11-mCherry	3.before SD	64.4
E11-mCherry	3.before SD	51.6
E11-mCherry	3.before SD	33.7333
E11-mCherry	3.before SD	22
E11-mCherry	3.before SD	66.5333
E11-mCherry	3.before SD	73.7333
E11-mCherry	3.before SD	78.4
E11-mCherry	3.before SD	62.1333
E11-mCherry	3.before SD	71.3333
E11-mCherry	3.before SD	65.8667
E11-mCherry	3.before SD	63.6
E11-mCherry	3.before SD	49.4667
E11-mCherry	4.SD+CNO	90.6667
E11-mCherry	4.SD+CNO	102.667
E11-mCherry	4.SD+CNO	67.3333
E11-mCherry	4.SD+CNO	104.8
E11-mCherry	4.SD+CNO	90.2667
E11-mCherry	4.SD+CNO	94.2667
E11-mCherry	4.SD+CNO	95.6
E11-mCherry	4.SD+CNO	84.8
E11-mCherry	4.SD+CNO	89.2
E11-mCherry	4.SD+CNO	90.8
E11-mCherry	4.SD+CNO	76
E11-mCherry	4.SD+CNO	89.6
E11-hM4Di	1.before SD	19.0667
E11-hM4Di	1.before SD	54.4
E11-hM4Di	1.before SD	54.6667
E11-hM4Di	1.before SD	67.3333
E11-hM4Di	1.before SD	57.3333
E11-hM4Di	1.before SD	59.3333
E11-hM4Di	1.before SD	54.4
E11-hM4Di	1.before SD	81.4667
E11-hM4Di	1.before SD	77.6
E11-hM4Di	1.before SD	69.7333
E11-hM4Di	1.before SD	44.5333
E11-hM4Di	2.SD+Sal	81.4667
E11-hM4Di	2.SD+Sal	115.867
E11-hM4Di	2.SD+Sal	115.733
E11-hM4Di	2.SD+Sal	128.8
E11-hM4Di	2.SD+Sal	119.733
E11-hM4Di	2.SD+Sal	96.5333
E11-hM4Di	2.SD+Sal	103.867
E11-hM4Di	2.SD+Sal	82.4
E11-hM4Di	2.SD+Sal	107.733
E11-hM4Di	2.SD+Sal	111.467
E11-hM4Di	2.SD+Sal	176.533
E11-hM4Di	3.before SD	74.9333
E11-hM4Di	3.before SD	43.6
E11-hM4Di	3.before SD	45.6
E11-hM4Di	3.before SD	69.7333
E11-hM4Di	3.before SD	35.6
E11-hM4Di	3.before SD	60.1333
E11-hM4Di	3.before SD	62
E11-hM4Di	3.before SD	38.9333
E11-hM4Di	3.before SD	72.6667
E11-hM4Di	3.before SD	61.7333
E11-hM4Di	3.before SD	69.0667
E11-hM4Di	4.SD+CNO	45.8667
E11-hM4Di	4.SD+CNO	60.8
E11-hM4Di	4.SD+CNO	27.8667
E11-hM4Di	4.SD+CNO	36.6667
E11-hM4Di	4.SD+CNO	47.7333
E11-hM4Di	4.SD+CNO	86
E11-hM4Di	4.SD+CNO	78
E11-hM4Di	4.SD+CNO	62.5333
E11-hM4Di	4.SD+CNO	75.6
E11-hM4Di	4.SD+CNO	83.3333
E11-hM4Di	4.SD+CNO	88

## Sheet: Fig. 4d
	CNO	Δ Sleep duration
E11-mCherry	SD+Sal	37.2
E11-mCherry	SD+Sal	40.1333
E11-mCherry	SD+Sal	31.0667
E11-mCherry	SD+Sal	39.2
E11-mCherry	SD+Sal	32.4
E11-mCherry	SD+Sal	26.1333
E11-mCherry	SD+Sal	34
E11-mCherry	SD+Sal	47.4667
E11-mCherry	SD+Sal	54.1333
E11-mCherry	SD+Sal	58.9333
E11-mCherry	SD+Sal	26.8
E11-mCherry	SD+Sal	15.3333
E11-mCherry	SD+CNO	26.2667
E11-mCherry	SD+CNO	51.0667
E11-mCherry	SD+CNO	33.6
E11-mCherry	SD+CNO	82.8
E11-mCherry	SD+CNO	23.7333
E11-mCherry	SD+CNO	20.5333
E11-mCherry	SD+CNO	17.2
E11-mCherry	SD+CNO	22.6667
E11-mCherry	SD+CNO	17.8667
E11-mCherry	SD+CNO	24.9333
E11-mCherry	SD+CNO	12.4
E11-mCherry	SD+CNO	40.1333
E11-hM4Di	SD+Sal	62.4
E11-hM4Di	SD+Sal	61.4667
E11-hM4Di	SD+Sal	61.0667
E11-hM4Di	SD+Sal	61.4667
E11-hM4Di	SD+Sal	62.4
E11-hM4Di	SD+Sal	37.2
E11-hM4Di	SD+Sal	49.4667
E11-hM4Di	SD+Sal	0.933333
E11-hM4Di	SD+Sal	30.1333
E11-hM4Di	SD+Sal	41.7333
E11-hM4Di	SD+Sal	132
E11-hM4Di	SD+CNO	-29.0667
E11-hM4Di	SD+CNO	17.2
E11-hM4Di	SD+CNO	-17.7333
E11-hM4Di	SD+CNO	-33.0667
E11-hM4Di	SD+CNO	12.1333
E11-hM4Di	SD+CNO	25.8667
E11-hM4Di	SD+CNO	16
E11-hM4Di	SD+CNO	23.6
E11-hM4Di	SD+CNO	2.93333
E11-hM4Di	SD+CNO	21.6
E11-hM4Di	SD+CNO	18.9333

## Sheet: Fig. 4e
	CNO	Pws
E11-mCherry	1.before SD	0.0369291
E11-mCherry	1.before SD	0.0372881
E11-mCherry	1.before SD	0.0233918
E11-mCherry	1.before SD	0.019019
E11-mCherry	1.before SD	0.0352369
E11-mCherry	1.before SD	0.0191693
E11-mCherry	1.before SD	0.0234637
E11-mCherry	1.before SD	0.0319149
E11-mCherry	1.before SD	0.0348469
E11-mCherry	1.before SD	0.0214753
E11-mCherry	1.before SD	0.018595
E11-mCherry	1.before SD	0.0479275
E11-mCherry	2.SD+Sal	0.0318725
E11-mCherry	2.SD+Sal	0.0736301
E11-mCherry	2.SD+Sal	0.0339196
E11-mCherry	2.SD+Sal	0.048227
E11-mCherry	2.SD+Sal	0.0666667
E11-mCherry	2.SD+Sal	0.0363392
E11-mCherry	2.SD+Sal	0.0296875
E11-mCherry	2.SD+Sal	0.0684932
E11-mCherry	2.SD+Sal	0.0739372
E11-mCherry	2.SD+Sal	0.063593
E11-mCherry	2.SD+Sal	0.0430248
E11-mCherry	2.SD+Sal	0.0563166
E11-mCherry	3.before SD	0.0334487
E11-mCherry	3.before SD	0.0446521
E11-mCherry	3.before SD	0.0273473
E11-mCherry	3.before SD	0.0152284
E11-mCherry	3.before SD	0.0423032
E11-mCherry	3.before SD	0.0376412
E11-mCherry	3.before SD	0.0393701
E11-mCherry	3.before SD	0.0248869
E11-mCherry	3.before SD	0.0220859
E11-mCherry	3.before SD	0.0257009
E11-mCherry	3.before SD	0.0400916
E11-mCherry	3.before SD	0.0153218
E11-mCherry	4.SD+CNO	0.0492537
E11-mCherry	4.SD+CNO	0.0568966
E11-mCherry	4.SD+CNO	0.035503
E11-mCherry	4.SD+CNO	0.0531915
E11-mCherry	4.SD+CNO	0.0564636
E11-mCherry	4.SD+CNO	0.0746501
E11-mCherry	4.SD+CNO	0.0363349
E11-mCherry	4.SD+CNO	0.0518207
E11-mCherry	4.SD+CNO	0.051395
E11-mCherry	4.SD+CNO	0.0313901
E11-mCherry	4.SD+CNO	0.0346154
E11-mCherry	4.SD+CNO	0.0427729
E11-hM4Di	1.before SD	0.00333056
E11-hM4Di	1.before SD	0.0339703
E11-hM4Di	1.before SD	0.0159574
E11-hM4Di	1.before SD	0.0213018
E11-hM4Di	1.before SD	0.0271739
E11-hM4Di	1.before SD	0.0309392
E11-hM4Di	1.before SD	0.0201699
E11-hM4Di	1.before SD	0.0433018
E11-hM4Di	1.before SD	0.0338542
E11-hM4Di	1.before SD	0.0241838
E11-hM4Di	1.before SD	0.006917
E11-hM4Di	2.SD+Sal	0.0216509
E11-hM4Di	2.SD+Sal	0.0732218
E11-hM4Di	2.SD+Sal	0.0394191
E11-hM4Di	2.SD+Sal	0.0494792
E11-hM4Di	2.SD+Sal	0.0442478
E11-hM4Di	2.SD+Sal	0.0351438
E11-hM4Di	2.SD+Sal	0.0420315
E11-hM4Di	2.SD+Sal	0.0355191
E11-hM4Di	2.SD+Sal	0.0479705
E11-hM4Di	2.SD+Sal	0.0447471
E11-hM4Di	2.SD+Sal	0.346154
E11-hM4Di	3.before SD	0.035533
E11-hM4Di	3.before SD	0.0273705
E11-hM4Di	3.before SD	0.0347222
E11-hM4Di	3.before SD	0.0326481
E11-hM4Di	3.before SD	0.0138504
E11-hM4Di	3.before SD	0.0200222
E11-hM4Di	3.before SD	0.0124294
E11-hM4Di	3.before SD	0.0255198
E11-hM4Di	3.before SD	0.0236025
E11-hM4Di	3.before SD	0.0270575
E11-hM4Di	3.before SD	0.0132212
E11-hM4Di	4.SD+CNO	0.0258449
E11-hM4Di	4.SD+CNO	0.0380313
E11-hM4Di	4.SD+CNO	0.0201578
E11-hM4Di	4.SD+CNO	0.0232558
E11-hM4Di	4.SD+CNO	0.0262097
E11-hM4Di	4.SD+CNO	0.0297872
E11-hM4Di	4.SD+CNO	0.0313725
E11-hM4Di	4.SD+CNO	0.0329171
E11-hM4Di	4.SD+CNO	0.0332056
E11-hM4Di	4.SD+CNO	0.0372414
E11-hM4Di	4.SD+CNO	0.0362319

## Sheet: Fig. 4f
	CNO	Δ Pws
E11-mCherry	SD+Sal	-0.00505655
E11-mCherry	SD+Sal	0.036342
E11-mCherry	SD+Sal	0.0105278
E11-mCherry	SD+Sal	0.0292079
E11-mCherry	SD+Sal	0.0314297
E11-mCherry	SD+Sal	0.0171698
E11-mCherry	SD+Sal	0.00622381
E11-mCherry	SD+Sal	0.0365783
E11-mCherry	SD+Sal	0.0390903
E11-mCherry	SD+Sal	0.0421177
E11-mCherry	SD+Sal	0.0244297
E11-mCherry	SD+Sal	0.00838913
E11-mCherry	SD+CNO	0.0158051
E11-mCherry	SD+CNO	0.0122444
E11-mCherry	SD+CNO	0.00815565
E11-mCherry	SD+CNO	0.0379631
E11-mCherry	SD+CNO	0.0141604
E11-mCherry	SD+CNO	0.0370089
E11-mCherry	SD+CNO	-0.00303517
E11-mCherry	SD+CNO	0.0269339
E11-mCherry	SD+CNO	0.0293091
E11-mCherry	SD+CNO	0.0056892
E11-mCherry	SD+CNO	-0.00547625
E11-mCherry	SD+CNO	0.0274511
E11-hM4Di	SD+Sal	0.0183203
E11-hM4Di	SD+Sal	0.0392515
E11-hM4Di	SD+Sal	0.0234616
E11-hM4Di	SD+Sal	0.0281774
E11-hM4Di	SD+Sal	0.0170739
E11-hM4Di	SD+Sal	0.00420454
E11-hM4Di	SD+Sal	0.0218617
E11-hM4Di	SD+Sal	-0.00778263
E11-hM4Di	SD+Sal	0.0141163
E11-hM4Di	SD+Sal	0.0205633
E11-hM4Di	SD+Sal	0.339237
E11-hM4Di	SD+CNO	-0.00968806
E11-hM4Di	SD+CNO	0.0106608
E11-hM4Di	SD+CNO	-0.0145645
E11-hM4Di	SD+CNO	-0.00939231
E11-hM4Di	SD+CNO	0.0123593
E11-hM4Di	SD+CNO	0.00976499
E11-hM4Di	SD+CNO	0.0189432
E11-hM4Di	SD+CNO	0.00739729
E11-hM4Di	SD+CNO	0.00960313
E11-hM4Di	SD+CNO	0.0101839
E11-hM4Di	SD+CNO	0.0230107

## Sheet: Fig. 4g
	CNO	Psw
E11-mCherry	1.before SD	0.122642
E11-mCherry	1.before SD	0.0709677
E11-mCherry	1.before SD	0.0747664
E11-mCherry	1.before SD	0.0541311
E11-mCherry	1.before SD	0.0555556
E11-mCherry	1.before SD	0.0437956
E11-mCherry	1.before SD	0.043956
E11-mCherry	1.before SD	0.0731707
E11-mCherry	1.before SD	0.0818859
E11-mCherry	1.before SD	0.0860215
E11-mCherry	1.before SD	0.0471204
E11-mCherry	1.before SD	0.0657439
E11-mCherry	2.SD+Sal	0.041876
E11-mCherry	2.SD+Sal	0.0561358
E11-mCherry	2.SD+Sal	0.0487365
E11-mCherry	2.SD+Sal	0.0542636
E11-mCherry	2.SD+Sal	0.0522876
E11-mCherry	2.SD+Sal	0.0461285
E11-mCherry	2.SD+Sal	0.0267606
E11-mCherry	2.SD+Sal	0.0509138
E11-mCherry	2.SD+Sal	0.0494438
E11-mCherry	2.SD+Sal	0.0540915
E11-mCherry	2.SD+Sal	0.0566038
E11-mCherry	2.SD+Sal	0.0519481
E11-mCherry	3.before SD	0.057971
E11-mCherry	3.before SD	0.113695
E11-mCherry	3.before SD	0.118577
E11-mCherry	3.before SD	0.109091
E11-mCherry	3.before SD	0.0741483
E11-mCherry	3.before SD	0.0542495
E11-mCherry	3.before SD	0.0510204
E11-mCherry	3.before SD	0.0493562
E11-mCherry	3.before SD	0.0317757
E11-mCherry	3.before SD	0.0445344
E11-mCherry	3.before SD	0.0733753
E11-mCherry	3.before SD	0.0404313
E11-mCherry	4.SD+CNO	0.0470588
E11-mCherry	4.SD+CNO	0.0428571
E11-mCherry	4.SD+CNO	0.0594059
E11-mCherry	4.SD+CNO	0.0381679
E11-mCherry	4.SD+CNO	0.0546529
E11-mCherry	4.SD+CNO	0.0664781
E11-mCherry	4.SD+CNO	0.0320781
E11-mCherry	4.SD+CNO	0.0566038
E11-mCherry	4.SD+CNO	0.0508221
E11-mCherry	4.SD+CNO	0.030837
E11-mCherry	4.SD+CNO	0.0473684
E11-mCherry	4.SD+CNO	0.0431548
E11-hM4Di	1.before SD	0.027972
E11-hM4Di	1.before SD	0.0784314
E11-hM4Di	1.before SD	0.0390244
E11-hM4Di	1.before SD	0.0356436
E11-hM4Di	1.before SD	0.0581395
E11-hM4Di	1.before SD	0.0606742
E11-hM4Di	1.before SD	0.0465686
E11-hM4Di	1.before SD	0.0523732
E11-hM4Di	1.before SD	0.0446735
E11-hM4Di	1.before SD	0.0363289
E11-hM4Di	1.before SD	0.0239521
E11-hM4Di	2.SD+Sal	0.0278232
E11-hM4Di	2.SD+Sal	0.0391254
E11-hM4Di	2.SD+Sal	0.0218894
E11-hM4Di	2.SD+Sal	0.0196687
E11-hM4Di	2.SD+Sal	0.0222717
E11-hM4Di	2.SD+Sal	0.0290055
E11-hM4Di	2.SD+Sal	0.0308087
E11-hM4Di	2.SD+Sal	0.0420712
E11-hM4Di	2.SD+Sal	0.0321782
E11-hM4Di	2.SD+Sal	0.0263158
E11-hM4Di	2.SD+Sal	0.00679758
E11-hM4Di	3.before SD	0.0516014
E11-hM4Di	3.before SD	0.088685
E11-hM4Di	3.before SD	0.105263
E11-hM4Di	3.before SD	0.0516252
E11-hM4Di	3.before SD	0.0561798
E11-hM4Di	3.before SD	0.0421286
E11-hM4Di	3.before SD	0.0236559
E11-hM4Di	3.before SD	0.0890411
E11-hM4Di	3.before SD	0.0366972
E11-hM4Di	3.before SD	0.0518359
E11-hM4Di	3.before SD	0.0212355
E11-hM4Di	4.SD+CNO	0.0726744
E11-hM4Di	4.SD+CNO	0.0745614
E11-hM4Di	4.SD+CNO	0.110048
E11-hM4Di	4.SD+CNO	0.0872727
E11-hM4Di	4.SD+CNO	0.0726257
E11-hM4Di	4.SD+CNO	0.0325581
E11-hM4Di	4.SD+CNO	0.0393162
E11-hM4Di	4.SD+CNO	0.0618337
E11-hM4Di	4.SD+CNO	0.0440917
E11-hM4Di	4.SD+CNO	0.0416
E11-hM4Di	4.SD+CNO	0.0378788

## Sheet: Fig. 4h
	CNO	Δ Psw
E11-mCherry	SD+Sal	-0.0807655
E11-mCherry	SD+Sal	-0.014832
E11-mCherry	SD+Sal	-0.0260299
E11-mCherry	SD+Sal	0.000132512
E11-mCherry	SD+Sal	-0.00326797
E11-mCherry	SD+Sal	0.00233288
E11-mCherry	SD+Sal	-0.0171955
E11-mCherry	SD+Sal	-0.0222569
E11-mCherry	SD+Sal	-0.0324421
E11-mCherry	SD+Sal	-0.03193
E11-mCherry	SD+Sal	0.00948335
E11-mCherry	SD+Sal	-0.0137959
E11-mCherry	SD+CNO	-0.0109122
E11-mCherry	SD+CNO	-0.0708379
E11-mCherry	SD+CNO	-0.0591711
E11-mCherry	SD+CNO	-0.070923
E11-mCherry	SD+CNO	-0.0194954
E11-mCherry	SD+CNO	0.0122285
E11-mCherry	SD+CNO	-0.0189423
E11-mCherry	SD+CNO	0.00724755
E11-mCherry	SD+CNO	0.0190464
E11-mCherry	SD+CNO	-0.0136974
E11-mCherry	SD+CNO	-0.0260068
E11-mCherry	SD+CNO	0.0027235
E11-hM4Di	SD+Sal	-0.000148787
E11-hM4Di	SD+Sal	-0.0393059
E11-hM4Di	SD+Sal	-0.017135
E11-hM4Di	SD+Sal	-0.0159748
E11-hM4Di	SD+Sal	-0.0358678
E11-hM4Di	SD+Sal	-0.0316686
E11-hM4Di	SD+Sal	-0.0157599
E11-hM4Di	SD+Sal	-0.010302
E11-hM4Di	SD+Sal	-0.0124953
E11-hM4Di	SD+Sal	-0.0100131
E11-hM4Di	SD+Sal	-0.0171545
E11-hM4Di	SD+CNO	0.021073
E11-hM4Di	SD+CNO	-0.0141236
E11-hM4Di	SD+CNO	0.00478469
E11-hM4Di	SD+CNO	0.0356475
E11-hM4Di	SD+CNO	0.0164459
E11-hM4Di	SD+CNO	-0.00957046
E11-hM4Di	SD+CNO	0.0156603
E11-hM4Di	SD+CNO	-0.0272074
E11-hM4Di	SD+CNO	0.00739446
E11-hM4Di	SD+CNO	-0.0102359
E11-hM4Di	SD+CNO	0.0166433
